# Supplementary material for: (E)-6-Bromo-3-{2-[2-(2-chloro­benzyl­idene)hydrazin­yl]thia­zol-5-yl}-2H-chromen-2-one dimethyl sulfoxide monosolvate
Source: Acta Crystallogr Sect E Struct Rep Online. 2011 Mar 31;67(Pt 4):o1009–10. doi: 10.1107/S1600536811011160 (PMC3100073; doi:10.1107/S1600536811011160)
Supplement: Supplementary file 1 [file e-67-o1009-sup1.cif]

##############################################################################
###                                                                        ###
###        Electronic paper (Acta Crystallographica Section E)             ###
###                                                                        ###
##############################################################################
#                                                                            #
# This CIF contains the data in a paper accepted for publication in Acta     #
# Crystallographica Section E. It conforms to the requirements of Notes      #
# for Authors for Section E, and has been peer reviewed under the auspices   #
# of the IUCr Commission on Journals.                                        #
#                                                                            #
# Full details of the Crystallographic Information File format               #
# are given in the paper "The Crystallographic Information File (CIF):       #
# a New Standard Archive File for Crystallography" by S. R. Hall, F. H.      #
# Allen and I. D. Brown [Acta Cryst. (1991), A47, 655-685].                  #
#                                                                            #
# The current version of the core CIF dictionary is obtainable from          #
# ftp://ftp.iucr.org/pub/cif_core.dic. The current version number is 2.4.    #
#                                                                            #
# Software is freely available for graphical display of the structure(s) in  #
# this CIF.  For information consult the CIF home page http://www.iucr.org/  #
# cif/home.html                                                              #
#                                                                            #
# This file may be used for bona fide research purposes within the           #
# scientific community so long as proper attribution is given to the journal # 
# article from which it was obtained.                                        #
#                                                                            #
##############################################################################
                                             
data_global
_audit_creation_method     'form.cif (version 2.0)'
_journal_data_validation_number     ?
_journal_date_recd_electronic     2011-03-19
_journal_date_accepted     2011-03-25
_journal_name_full     'Acta Crystallographica, Section E'
_journal_year     2011
_journal_volume     67
_journal_issue      4
_journal_page_first     o1009
_journal_page_last     o1010
_journal_paper_category     QO
_journal_coeditor_code     SJ5124
_publ_contact_author_name     'Prof. Fun, Hoong-Kun'
_publ_contact_author_address
;
      X-ray Crystallography Unit
      School of Physics
      Universiti Sains Malaysia
      11800 USM, Penang
      MALAYSIA
;
_publ_contact_author_email     'hkfun@usm.my'
_publ_contact_author_fax     '604 6579150'
_publ_contact_author_phone     '604 6533652'
_publ_section_title
;\
(<i>E</i>)-6-Bromo-3-{2-[2-(2-chlorobenzylidene)hydrazinyl]thiazol-5-yl}-\
2<i>H</i>-chromen-2-one dimethyl sulfoxide monosolvate
;
loop_
    _publ_author_name
    _publ_author_footnote
    _publ_author_address
    'Afsheen Arshad' ?
;
      School of Chemical Sciences
      Universiti Sains Malaysia
      11800 USM, Penang
      Malaysia
;
    'Hasnah Osman'
;
      Additional correspondence e-mail: ohasnah@usm.my.
;
;
      School of Chemical Sciences
      Universiti Sains Malaysia
      11800 USM, Penang
      Malaysia
;
    'Chan Kit Lam' ?
;
      School of Pharmaceutical Sciences
      Universiti Sains Malaysia
      11800 USM, Penang
      Malaysia
;
    'Madhukar Hemamalini' ?
;
      X-ray Crystallography Unit
      School of Physics
      Universiti Sains Malaysia
      11800 USM, Penang
      Malaysia
;
    'Hoong-Kun Fun'
;
      Thomson Reuters ResearcherID: A-3561-2009.
;
;
      X-ray Crystallography Unit
      School of Physics
      Universiti Sains Malaysia
      11800 USM, Penang
      Malaysia
;
data_I
_audit_creation_method     SHELXL-97
_chemical_name_systematic
;
(<i>E</i>)-6-Bromo-3-{2-[2-(2-chlorobenzylidene)hydrazinyl]thiazol-5-yl}-
2<i>H</i>-chromen-2-one dimethyl sulfoxide monosolvate
;
_chemical_name_common     ?
_chemical_formula_moiety     'C19 H11 Br Cl N3 O2 S, C2 H6 O S'
_chemical_formula_sum     'C21 H17 Br Cl N3 O3 S2'
_chemical_formula_iupac     'C19 H11 Br Cl N3 O2 S, C2 H6 O S'
_chemical_formula_weight     538.86
_chemical_melting_point     ?
_symmetry_cell_setting     monoclinic
_symmetry_space_group_name_H-M     'P 21/c'
_symmetry_space_group_name_Hall     '-P 2ybc'
loop_
    _symmetry_equiv_pos_as_xyz
    'x, y, z'
    '-x, y+1/2, -z+1/2'
    '-x, -y, -z'
    'x, -y-1/2, z-1/2'
_cell_length_a     6.5806(4)
_cell_length_b     15.7789(9)
_cell_length_c     20.9378(13)
_cell_angle_alpha     90.00
_cell_angle_beta     90.684(2)
_cell_angle_gamma     90.00
_cell_volume     2173.9(2)
_cell_formula_units_Z     4
_cell_measurement_reflns_used     9665
_cell_measurement_theta_min     2.76
_cell_measurement_theta_max     29.94
_cell_measurement_temperature     100.00(10)
_exptl_crystal_description     needle
_exptl_crystal_colour     yellow
_exptl_crystal_size_max     0.49
_exptl_crystal_size_mid     0.09
_exptl_crystal_size_min     0.06
_exptl_crystal_density_diffrn     1.646
_exptl_crystal_density_meas     ?
_exptl_crystal_density_method     'not measured'
_exptl_crystal_F_000     1088
_exptl_absorpt_coefficient_mu     2.236
_exptl_absorpt_correction_type     multi-scan
_exptl_absorpt_process_details     '(SADABS; Bruker, 2009)'
_exptl_absorpt_correction_T_min     0.4059
_exptl_absorpt_correction_T_max     0.8701
_exptl_special_details
;
The crystal was placed in the cold stream of an Oxford Cryosystems Cobra
open-flow nitrogen cryostat (Cosier & Glazer, 1986) operating at
100.0(1) K.
;
_diffrn_ambient_temperature     100.00(10)
_diffrn_radiation_type     MoK\a
_diffrn_radiation_wavelength     0.71073
_diffrn_radiation_source     'fine-focus sealed tube'
_diffrn_radiation_monochromator     graphite
_diffrn_measurement_device_type
;
Bruker APEXII DUO CCD area-detector diffractometer
;
_diffrn_measurement_method     '\f and \w scans'
_diffrn_detector_area_resol_mean     .
_diffrn_reflns_number     37791
_diffrn_reflns_av_R_equivalents     0.0590
_diffrn_reflns_av_sigmaI/netI     0.0434
_diffrn_reflns_theta_min     1.62
_diffrn_reflns_theta_max     30.13
_diffrn_reflns_theta_full     30.13
_diffrn_measured_fraction_theta_max     0.995
_diffrn_measured_fraction_theta_full     0.995
_diffrn_reflns_limit_h_min     -9
_diffrn_reflns_limit_h_max     9
_diffrn_reflns_limit_k_min     -22
_diffrn_reflns_limit_k_max     22
_diffrn_reflns_limit_l_min     -29
_diffrn_reflns_limit_l_max     28
_diffrn_standards_number     0
_diffrn_standards_interval_count     .
_diffrn_standards_interval_time     .
_diffrn_standards_decay_%     ?
_refine_special_details
;
 Refinement of F^2^ against ALL reflections.  The weighted R-factor wR and
 goodness of fit S are based on F^2^, conventional R-factors R are based
 on F, with F set to zero for negative F^2^. The threshold expression of
 F^2^ > 2\s(F^2^) is used only for calculating R-factors(gt) etc. and is
 not relevant to the choice of reflections for refinement.  R-factors based
 on F^2^ are statistically about twice as large as those based on F, and R-
 factors based on ALL data will be even larger.
;
_reflns_number_total     6392
_reflns_number_gt     5013
_reflns_threshold_expression     I>2\s(I)
_refine_ls_structure_factor_coef     Fsqd
_refine_ls_matrix_type     full
_refine_ls_R_factor_all     0.0509
_refine_ls_R_factor_gt     0.0321
_refine_ls_wR_factor_gt     0.0623
_refine_ls_wR_factor_ref     0.0688
_refine_ls_goodness_of_fit_ref     1.004
_refine_ls_restrained_S_all     1.004
_refine_ls_number_reflns     6392
_refine_ls_number_parameters     290
_refine_ls_number_restraints     0
_refine_ls_hydrogen_treatment     mixed
_refine_ls_weighting_scheme     calc
_refine_ls_weighting_details
         'calc w=1/[\s^2^(Fo^2^)+(0.0237P)^2^+1.8103P] where P=(Fo^2^+2Fc^2^)/3'
_atom_sites_solution_hydrogens     geom
_atom_sites_solution_primary     direct
_atom_sites_solution_secondary     difmap
_refine_ls_shift/su_max     0.002
_refine_ls_shift/su_mean     <0.001
_refine_diff_density_max     0.594
_refine_diff_density_min     -0.860
_refine_ls_extinction_method     none
_refine_ls_extinction_coef     ?
loop_
    _atom_type_symbol
    _atom_type_description
    _atom_type_scat_dispersion_real
    _atom_type_scat_dispersion_imag
    _atom_type_scat_source
    'C' 'C' 0.0033 0.0016
                         'International Tables Vol C Tables 4.2.6.8 and 6.1.1.4'
    'H' 'H' 0.0000 0.0000
                         'International Tables Vol C Tables 4.2.6.8 and 6.1.1.4'
    'N' 'N' 0.0061 0.0033
                         'International Tables Vol C Tables 4.2.6.8 and 6.1.1.4'
    'O' 'O' 0.0106 0.0060
                         'International Tables Vol C Tables 4.2.6.8 and 6.1.1.4'
    'S' 'S' 0.1246 0.1234
                         'International Tables Vol C Tables 4.2.6.8 and 6.1.1.4'
    'Cl' 'Cl' 0.1484 0.1585
                         'International Tables Vol C Tables 4.2.6.8 and 6.1.1.4'
    'Br' 'Br' -0.2901 2.4595
                         'International Tables Vol C Tables 4.2.6.8 and 6.1.1.4'
_computing_data_collection     'APEX2 (Bruker, 2009)'
_computing_cell_refinement     'SAINT (Bruker, 2009)'
_computing_data_reduction     'SAINT (Bruker, 2009)'
_computing_structure_solution     'SHELXTL (Sheldrick, 2008)'
_computing_structure_refinement     'SHELXTL (Sheldrick, 2008)'
_computing_molecular_graphics     'SHELXTL (Sheldrick, 2008)'
_computing_publication_material
                             'SHELXTL (Sheldrick, 2008) and PLATON (Spek, 2009)'
loop_
    _atom_site_type_symbol
    _atom_site_label
    _atom_site_fract_x
    _atom_site_fract_y
    _atom_site_fract_z
    _atom_site_U_iso_or_equiv
    _atom_site_adp_type
    _atom_site_calc_flag
    _atom_site_refinement_flags
    _atom_site_occupancy
    _atom_site_disorder_assembly
    _atom_site_disorder_group
    Br Br1 1.24046(3) 0.503519(12) 0.413433(9) 0.02077(6) Uani d . 1 . .
    S S1 0.06464(7) 0.92776(3) 0.44296(2) 0.01447(9) Uani d . 1 . .
    Cl Cl1 -0.43250(7) 0.82410(3) 0.14834(2) 0.01568(9) Uani d . 1 . .
    S S2 0.19587(8) 0.69303(3) 0.22076(2) 0.01861(10) Uani d . 1 . .
    O O1 0.85351(19) 0.78959(8) 0.55746(6) 0.0141(3) Uani d . 1 . .
    O O2 0.6219(2) 0.88767(8) 0.57238(6) 0.0178(3) Uani d . 1 . .
    O O3 0.0131(2) 0.67996(9) 0.26280(7) 0.0221(3) Uani d . 1 . .
    N N1 0.2804(2) 0.79823(9) 0.40883(7) 0.0124(3) Uani d . 1 . .
    N N2 -0.0151(2) 0.81708(10) 0.34770(8) 0.0151(3) Uani d . 1 . .
    N N3 -0.1775(2) 0.86848(9) 0.33469(7) 0.0140(3) Uani d . 1 . .
    C C1 0.6516(3) 0.73061(11) 0.44975(8) 0.0134(3) Uani d . 1 . .
    H H1A 0.5825 0.7093 0.4142 0.016 Uiso calc R 1 . .
    C C2 0.8397(3) 0.69208(11) 0.46917(8) 0.0131(3) Uani d . 1 . .
    C C3 0.9315(3) 0.62551(11) 0.43607(9) 0.0151(4) Uani d . 1 . .
    H H3A 0.8693 0.6027 0.3998 0.018 Uiso calc R 1 . .
    C C4 1.1151(3) 0.59407(11) 0.45784(9) 0.0154(4) Uani d . 1 . .
    C C5 1.2114(3) 0.62663(12) 0.51219(9) 0.0160(4) Uani d . 1 . .
    H H5A 1.3353 0.6045 0.5260 0.019 Uiso calc R 1 . .
    C C6 1.1216(3) 0.69197(11) 0.54534(9) 0.0155(4) Uani d . 1 . .
    H H6A 1.1836 0.7141 0.5818 0.019 Uiso calc R 1 . .
    C C7 0.9373(3) 0.72427(11) 0.52342(8) 0.0130(3) Uani d . 1 . .
    C C8 0.6760(3) 0.82992(11) 0.53893(8) 0.0126(3) Uani d . 1 . .
    C C9 0.5713(3) 0.79729(11) 0.48163(8) 0.0127(3) Uani d . 1 . .
    C C10 0.3801(3) 0.83652(11) 0.46033(8) 0.0123(3) Uani d . 1 . .
    C C11 0.2874(3) 0.90653(11) 0.48441(9) 0.0146(3) Uani d . 1 . .
    C C12 0.1142(3) 0.83956(11) 0.39565(8) 0.0129(3) Uani d . 1 . .
    C C13 -0.2802(3) 0.84836(11) 0.28434(8) 0.0135(3) Uani d . 1 . .
    H H13A -0.2395 0.8028 0.2594 0.016 Uiso calc R 1 . .
    C C14 -0.4611(3) 0.89708(10) 0.26614(8) 0.0119(3) Uani d . 1 . .
    C C15 -0.5571(3) 0.95147(11) 0.30911(8) 0.0140(3) Uani d . 1 . .
    H H15A -0.5063 0.9561 0.3506 0.017 Uiso calc R 1 . .
    C C16 -0.7256(3) 0.99838(11) 0.29128(9) 0.0165(4) Uani d . 1 . .
    H H16A -0.7852 1.0351 0.3204 0.020 Uiso calc R 1 . .
    C C17 -0.8065(3) 0.99079(11) 0.22969(9) 0.0174(4) Uani d . 1 . .
    H H17A -0.9203 1.0222 0.2177 0.021 Uiso calc R 1 . .
    C C18 -0.7171(3) 0.93639(11) 0.18634(9) 0.0159(4) Uani d . 1 . .
    H H18A -0.7713 0.9305 0.1454 0.019 Uiso calc R 1 . .
    C C19 -0.5458(3) 0.89069(10) 0.20465(8) 0.0124(3) Uani d . 1 . .
    C C20 0.1935(3) 0.60863(12) 0.16416(9) 0.0197(4) Uani d . 1 . .
    H H20A 0.0794 0.6153 0.1356 0.030 Uiso calc R 1 . .
    H H20B 0.1828 0.5555 0.1862 0.030 Uiso calc R 1 . .
    H H20C 0.3170 0.6097 0.1402 0.030 Uiso calc R 1 . .
    C C21 0.4090(3) 0.66012(13) 0.26810(10) 0.0248(4) Uani d . 1 . .
    H H21A 0.4260 0.6980 0.3036 0.037 Uiso calc R 1 . .
    H H21B 0.5291 0.6610 0.2426 0.037 Uiso calc R 1 . .
    H H21C 0.3864 0.6037 0.2836 0.037 Uiso calc R 1 . .
    H H11 0.337(4) 0.9398(15) 0.5171(11) 0.028(6) Uiso d . 1 . .
    H H1N1 0.009(4) 0.7740(15) 0.3243(11) 0.025(6) Uiso d . 1 . .
loop_
    _atom_site_aniso_label
    _atom_site_aniso_U_11
    _atom_site_aniso_U_22
    _atom_site_aniso_U_33
    _atom_site_aniso_U_12
    _atom_site_aniso_U_13
    _atom_site_aniso_U_23
    Br1 0.01991(10) 0.02102(9) 0.02135(10) 0.00864(8) -0.00087(7) -0.00287(8)
    S1 0.0134(2) 0.01564(19) 0.0143(2) 0.00403(17) -0.00280(17) -0.00214(16)
    Cl1 0.0156(2) 0.01753(19) 0.01388(19) 0.00135(17) -0.00127(16) -0.00306(15)
    S2 0.0189(2) 0.01360(19) 0.0234(2) -0.00134(18) 0.00188(19) 0.00019(17)
    O1 0.0126(6) 0.0165(6) 0.0132(6) 0.0020(5) -0.0029(5) -0.0014(5)
    O2 0.0173(7) 0.0198(6) 0.0162(6) 0.0021(5) -0.0036(5) -0.0055(5)
    O3 0.0189(7) 0.0204(7) 0.0271(8) -0.0024(6) 0.0065(6) -0.0067(6)
    N1 0.0112(7) 0.0138(7) 0.0121(7) 0.0003(6) -0.0023(6) -0.0013(5)
    N2 0.0135(7) 0.0161(7) 0.0157(7) 0.0036(6) -0.0049(6) -0.0032(6)
    N3 0.0109(7) 0.0161(7) 0.0149(7) 0.0021(6) -0.0014(6) 0.0019(6)
    C1 0.0133(8) 0.0157(8) 0.0111(8) -0.0001(7) -0.0035(7) -0.0002(6)
    C2 0.0110(8) 0.0149(8) 0.0134(8) -0.0003(7) -0.0014(7) 0.0007(6)
    C3 0.0139(9) 0.0170(8) 0.0145(8) 0.0017(7) -0.0028(7) -0.0008(7)
    C4 0.0153(9) 0.0145(8) 0.0164(9) 0.0031(7) 0.0011(7) -0.0002(7)
    C5 0.0125(8) 0.0189(8) 0.0166(9) 0.0025(7) -0.0028(7) 0.0038(7)
    C6 0.0146(9) 0.0183(8) 0.0136(8) -0.0008(7) -0.0031(7) 0.0017(7)
    C7 0.0126(8) 0.0135(8) 0.0128(8) 0.0000(7) -0.0004(7) -0.0004(6)
    C8 0.0104(8) 0.0151(8) 0.0123(8) -0.0010(7) -0.0004(6) 0.0014(6)
    C9 0.0110(8) 0.0150(8) 0.0120(8) -0.0016(7) -0.0019(7) 0.0016(6)
    C10 0.0103(8) 0.0147(8) 0.0117(8) 0.0000(7) -0.0017(6) 0.0010(6)
    C11 0.0128(8) 0.0162(8) 0.0147(8) 0.0009(7) -0.0038(7) -0.0002(7)
    C12 0.0136(8) 0.0125(7) 0.0125(8) -0.0001(7) 0.0002(7) 0.0005(6)
    C13 0.0123(8) 0.0135(8) 0.0146(8) 0.0010(7) -0.0017(7) -0.0004(6)
    C14 0.0103(8) 0.0125(7) 0.0129(8) -0.0014(6) -0.0013(6) 0.0010(6)
    C15 0.0123(8) 0.0168(8) 0.0128(8) -0.0018(7) -0.0015(7) 0.0013(7)
    C16 0.0159(9) 0.0165(8) 0.0172(8) 0.0010(7) -0.0001(7) -0.0018(7)
    C17 0.0151(9) 0.0181(8) 0.0189(9) 0.0032(7) -0.0022(7) 0.0015(7)
    C18 0.0154(9) 0.0178(8) 0.0144(8) 0.0004(7) -0.0043(7) 0.0006(7)
    C19 0.0123(8) 0.0115(7) 0.0134(8) -0.0011(6) -0.0002(7) -0.0009(6)
    C20 0.0185(9) 0.0228(9) 0.0179(9) 0.0006(8) 0.0018(8) -0.0019(7)
    C21 0.0217(10) 0.0269(10) 0.0257(10) -0.0002(9) -0.0036(8) -0.0055(8)
_geom_special_details
;
 All s.u.'s (except the s.u. in the dihedral angle between two l.s. planes)
 are estimated using the full covariance matrix.  The cell s.u.'s are taken
 into account individually in the estimation of s.u.'s in distances, angles
 and torsion angles; correlations between s.u.'s in cell parameters are only
 used when they are defined by crystal symmetry.  An approximate (isotropic)
 treatment of cell s.u.'s is used for estimating s.u.'s involving l.s. planes.
;
loop_
    _geom_bond_atom_site_label_1
    _geom_bond_atom_site_label_2
    _geom_bond_site_symmetry_2
    _geom_bond_distance
    _geom_bond_publ_flag
    Br1 C4 . 1.8986(18) ?
    S1 C11 . 1.7273(18) ?
    S1 C12 . 1.7413(18) ?
    Cl1 C19 . 1.7524(18) ?
    S2 O3 . 1.5130(15) ?
    S2 C20 . 1.7826(19) ?
    S2 C21 . 1.785(2) ?
    O1 C7 . 1.372(2) ?
    O1 C8 . 1.382(2) ?
    O2 C8 . 1.206(2) ?
    N1 C12 . 1.300(2) ?
    N1 C10 . 1.393(2) ?
    N2 C12 . 1.356(2) ?
    N2 N3 . 1.366(2) ?
    N2 H1N1 . 0.85(2) ?
    N3 C13 . 1.286(2) ?
    C1 C9 . 1.356(2) ?
    C1 C2 . 1.434(2) ?
    C1 H1A . 0.9300 ?
    C2 C7 . 1.394(2) ?
    C2 C3 . 1.399(2) ?
    C3 C4 . 1.379(2) ?
    C3 H3A . 0.9300 ?
    C4 C5 . 1.394(2) ?
    C5 C6 . 1.380(3) ?
    C5 H5A . 0.9300 ?
    C6 C7 . 1.389(2) ?
    C6 H6A . 0.9300 ?
    C8 C9 . 1.469(2) ?
    C9 C10 . 1.467(2) ?
    C10 C11 . 1.362(2) ?
    C11 H11 . 0.92(2) ?
    C13 C14 . 1.464(2) ?
    C13 H13A . 0.9300 ?
    C14 C15 . 1.399(2) ?
    C14 C19 . 1.400(2) ?
    C15 C16 . 1.381(2) ?
    C15 H15A . 0.9300 ?
    C16 C17 . 1.394(3) ?
    C16 H16A . 0.9300 ?
    C17 C18 . 1.385(3) ?
    C17 H17A . 0.9300 ?
    C18 C19 . 1.388(2) ?
    C18 H18A . 0.9300 ?
    C20 H20A . 0.9600 ?
    C20 H20B . 0.9600 ?
    C20 H20C . 0.9600 ?
    C21 H21A . 0.9600 ?
    C21 H21B . 0.9600 ?
    C21 H21C . 0.9600 ?
loop_
    _geom_angle_atom_site_label_1
    _geom_angle_atom_site_label_2
    _geom_angle_atom_site_label_3
    _geom_angle_site_symmetry_1
    _geom_angle_site_symmetry_3
    _geom_angle
    _geom_angle_publ_flag
    C11 S1 C12 . . 88.12(9) ?
    O3 S2 C20 . . 106.51(9) ?
    O3 S2 C21 . . 105.18(10) ?
    C20 S2 C21 . . 98.77(9) ?
    C7 O1 C8 . . 122.92(13) ?
    C12 N1 C10 . . 109.50(15) ?
    C12 N2 N3 . . 118.35(15) ?
    C12 N2 H1N1 . . 120.9(16) ?
    N3 N2 H1N1 . . 120.6(16) ?
    C13 N3 N2 . . 114.80(15) ?
    C9 C1 C2 . . 121.96(16) ?
    C9 C1 H1A . . 119.0 ?
    C2 C1 H1A . . 119.0 ?
    C7 C2 C3 . . 118.67(16) ?
    C7 C2 C1 . . 117.67(16) ?
    C3 C2 C1 . . 123.65(16) ?
    C4 C3 C2 . . 119.21(16) ?
    C4 C3 H3A . . 120.4 ?
    C2 C3 H3A . . 120.4 ?
    C3 C4 C5 . . 121.69(17) ?
    C3 C4 Br1 . . 119.54(14) ?
    C5 C4 Br1 . . 118.76(14) ?
    C6 C5 C4 . . 119.52(17) ?
    C6 C5 H5A . . 120.2 ?
    C4 C5 H5A . . 120.2 ?
    C5 C6 C7 . . 119.07(16) ?
    C5 C6 H6A . . 120.5 ?
    C7 C6 H6A . . 120.5 ?
    O1 C7 C6 . . 117.31(15) ?
    O1 C7 C2 . . 120.85(15) ?
    C6 C7 C2 . . 121.84(17) ?
    O2 C8 O1 . . 116.07(15) ?
    O2 C8 C9 . . 126.89(16) ?
    O1 C8 C9 . . 117.03(15) ?
    C1 C9 C10 . . 121.02(15) ?
    C1 C9 C8 . . 119.48(16) ?
    C10 C9 C8 . . 119.50(16) ?
    C11 C10 N1 . . 115.44(15) ?
    C11 C10 C9 . . 128.05(16) ?
    N1 C10 C9 . . 116.52(15) ?
    C10 C11 S1 . . 110.64(13) ?
    C10 C11 H11 . . 125.6(15) ?
    S1 C11 H11 . . 123.7(15) ?
    N1 C12 N2 . . 123.02(16) ?
    N1 C12 S1 . . 116.29(13) ?
    N2 C12 S1 . . 120.68(13) ?
    N3 C13 C14 . . 120.14(16) ?
    N3 C13 H13A . . 119.9 ?
    C14 C13 H13A . . 119.9 ?
    C15 C14 C19 . . 117.24(16) ?
    C15 C14 C13 . . 121.77(15) ?
    C19 C14 C13 . . 120.99(16) ?
    C16 C15 C14 . . 121.46(16) ?
    C16 C15 H15A . . 119.3 ?
    C14 C15 H15A . . 119.3 ?
    C15 C16 C17 . . 120.03(17) ?
    C15 C16 H16A . . 120.0 ?
    C17 C16 H16A . . 120.0 ?
    C18 C17 C16 . . 119.91(17) ?
    C18 C17 H17A . . 120.0 ?
    C16 C17 H17A . . 120.0 ?
    C17 C18 C19 . . 119.39(16) ?
    C17 C18 H18A . . 120.3 ?
    C19 C18 H18A . . 120.3 ?
    C18 C19 C14 . . 121.95(16) ?
    C18 C19 Cl1 . . 118.43(13) ?
    C14 C19 Cl1 . . 119.61(13) ?
    S2 C20 H20A . . 109.5 ?
    S2 C20 H20B . . 109.5 ?
    H20A C20 H20B . . 109.5 ?
    S2 C20 H20C . . 109.5 ?
    H20A C20 H20C . . 109.5 ?
    H20B C20 H20C . . 109.5 ?
    S2 C21 H21A . . 109.5 ?
    S2 C21 H21B . . 109.5 ?
    H21A C21 H21B . . 109.5 ?
    S2 C21 H21C . . 109.5 ?
    H21A C21 H21C . . 109.5 ?
    H21B C21 H21C . . 109.5 ?
loop_
    _geom_torsion_atom_site_label_1
    _geom_torsion_atom_site_label_2
    _geom_torsion_atom_site_label_3
    _geom_torsion_atom_site_label_4
    _geom_torsion_site_symmetry_1
    _geom_torsion_site_symmetry_2
    _geom_torsion_site_symmetry_3
    _geom_torsion_site_symmetry_4
    _geom_torsion
    _geom_torsion_publ_flag
    C12 N2 N3 C13 . . . . 172.62(17) ?
    C9 C1 C2 C7 . . . . 1.4(3) ?
    C9 C1 C2 C3 . . . . -177.32(18) ?
    C7 C2 C3 C4 . . . . -0.2(3) ?
    C1 C2 C3 C4 . . . . 178.50(17) ?
    C2 C3 C4 C5 . . . . 0.3(3) ?
    C2 C3 C4 Br1 . . . . 179.80(14) ?
    C3 C4 C5 C6 . . . . 0.0(3) ?
    Br1 C4 C5 C6 . . . . -179.46(14) ?
    C4 C5 C6 C7 . . . . -0.4(3) ?
    C8 O1 C7 C6 . . . . 176.78(16) ?
    C8 O1 C7 C2 . . . . -3.3(3) ?
    C5 C6 C7 O1 . . . . -179.58(16) ?
    C5 C6 C7 C2 . . . . 0.5(3) ?
    C3 C2 C7 O1 . . . . 179.92(16) ?
    C1 C2 C7 O1 . . . . 1.1(3) ?
    C3 C2 C7 C6 . . . . -0.2(3) ?
    C1 C2 C7 C6 . . . . -178.99(17) ?
    C7 O1 C8 O2 . . . . -178.27(16) ?
    C7 O1 C8 C9 . . . . 2.8(2) ?
    C2 C1 C9 C10 . . . . 179.09(16) ?
    C2 C1 C9 C8 . . . . -1.8(3) ?
    O2 C8 C9 C1 . . . . -179.01(18) ?
    O1 C8 C9 C1 . . . . -0.3(2) ?
    O2 C8 C9 C10 . . . . 0.1(3) ?
    O1 C8 C9 C10 . . . . 178.85(15) ?
    C12 N1 C10 C11 . . . . -0.6(2) ?
    C12 N1 C10 C9 . . . . 179.78(16) ?
    C1 C9 C10 C11 . . . . -175.39(19) ?
    C8 C9 C10 C11 . . . . 5.5(3) ?
    C1 C9 C10 N1 . . . . 4.1(3) ?
    C8 C9 C10 N1 . . . . -174.95(16) ?
    N1 C10 C11 S1 . . . . 0.4(2) ?
    C9 C10 C11 S1 . . . . 179.94(15) ?
    C12 S1 C11 C10 . . . . -0.06(15) ?
    C10 N1 C12 N2 . . . . -179.95(17) ?
    C10 N1 C12 S1 . . . . 0.6(2) ?
    N3 N2 C12 N1 . . . . -175.07(16) ?
    N3 N2 C12 S1 . . . . 4.4(2) ?
    C11 S1 C12 N1 . . . . -0.32(15) ?
    C11 S1 C12 N2 . . . . -179.80(16) ?
    N2 N3 C13 C14 . . . . 178.34(15) ?
    N3 C13 C14 C15 . . . . -16.2(3) ?
    N3 C13 C14 C19 . . . . 164.06(17) ?
    C19 C14 C15 C16 . . . . -1.4(3) ?
    C13 C14 C15 C16 . . . . 178.83(17) ?
    C14 C15 C16 C17 . . . . 1.4(3) ?
    C15 C16 C17 C18 . . . . -0.3(3) ?
    C16 C17 C18 C19 . . . . -0.8(3) ?
    C17 C18 C19 C14 . . . . 0.8(3) ?
    C17 C18 C19 Cl1 . . . . -178.63(14) ?
    C15 C14 C19 C18 . . . . 0.3(3) ?
    C13 C14 C19 C18 . . . . -179.91(17) ?
    C15 C14 C19 Cl1 . . . . 179.71(13) ?
    C13 C14 C19 Cl1 . . . . -0.5(2) ?
loop_
    _geom_hbond_atom_site_label_D
    _geom_hbond_atom_site_label_H
    _geom_hbond_atom_site_label_A
    _geom_hbond_site_symmetry_A
    _geom_hbond_distance_DH
    _geom_hbond_distance_HA
    _geom_hbond_distance_DA
    _geom_hbond_angle_DHA
    _geom_hbond_publ_flag
    N2 H1N1 S2 . 0.85(2) 2.81(2) 3.5932(17) 153(2) yes
    N2 H1N1 O3 . 0.85(2) 1.97(2) 2.808(2) 169(3) yes
    C11 H11 O2 . 0.92(2) 2.34(3) 2.869(2) 116.3(19) yes
    C13 H13A O3 . 0.93 2.55 3.318(2) 140 yes
    C17 H17A O3 2_455 0.93 2.60 3.285(2) 131 yes
    C20 H20C O2 4_575 0.96 2.47 3.431(2) 176 yes
