# Supplementary material for: (E)-6-Bromo-3-{2-[2-(2-chloro­benzyl­idene)hydrazin­yl]thia­zol-5-yl}-2H-chromen-2-one dimethyl sulfoxide monosolvate
Source: Acta Crystallogr Sect E Struct Rep Online. 2011 Mar 31;67(Pt 4):o1009–10. doi: 10.1107/S1600536811011160 (PMC3100073; doi:10.1107/S1600536811011160)
Supplement: Supplementary file 2 [file e-67-o1009-Isup2.hkl]

#
# h,k,l, Fc-squared, Fo-squared, sigma(Fo-squared) and status flag
#
data_I
_shelx_title ' mo_2clbac_0m in P2(1)/c  (100K)'
_shelx_refln_list_code          4
_shelx_F_calc_maximum      454.19
_exptl_crystal_F_000      1088.00
_reflns_d_resolution_high  0.7079
 
loop_
 _symmetry_equiv_pos_as_xyz
 'x, y, z'
 '-x, y+1/2, -z+1/2'
 '-x, -y, -z'
 'x, -y-1/2, z-1/2'
 
_cell_length_a     6.5806
_cell_length_b    15.7789
_cell_length_c    20.9378
_cell_angle_alpha  90.000
_cell_angle_beta   90.684
_cell_angle_gamma  90.000
 
_shelx_F_squared_multiplier     1.000
 
loop_
 _refln_index_h
 _refln_index_k
 _refln_index_l
 _refln_F_squared_calc
 _refln_F_squared_meas
 _refln_F_squared_sigma
 _refln_observed_status
   1   0   0     1878.84     1833.73     38.27 o
   2   0   0    13113.39    13287.83    229.05 o
   3   0   0     2580.20     2581.41     71.71 o
   4   0   0     4382.96     4137.28     97.24 o
   5   0   0     3259.62     3134.60    116.53 o
   6   0   0     5578.40     5409.99    120.40 o
   7   0   0       11.75        3.21     34.19 o
   8   0   0      626.02      690.95     58.01 o
   9   0   0       75.30      212.67     99.73 o
   1   1   0     1239.15     1141.09     36.77 o
   2   1   0     5451.00     5356.42     72.05 o
   3   1   0     4466.07     4528.26     89.91 o
   4   1   0      191.21      220.18     17.25 o
   5   1   0       21.89        8.46     14.48 o
   6   1   0      617.64      643.24     32.63 o
   7   1   0      258.50      226.26     27.86 o
   8   1   0      189.26      196.72     33.39 o
   9   1   0       76.08      140.75     63.03 o
   0   2   0      773.22      777.65     15.18 o
   1   2   0       21.57        1.16     10.06 o
   2   2   0    15727.44    15252.85    419.59 o
   3   2   0       34.28       55.55      9.54 o
   4   2   0    10490.39    10641.60    126.28 o
   5   2   0      561.56      597.30     28.92 o
   6   2   0     5322.65     5278.47     89.65 o
   7   2   0     1783.83     1899.78     58.59 o
   8   2   0      926.44     1014.35     70.61 o
   9   2   0        5.53      121.13    119.58 o
   1   3   0     9706.25     9860.73    105.61 o
   2   3   0      496.89      514.37     28.11 o
   3   3   0     2420.05     2436.46     45.10 o
   4   3   0     1016.36     1005.35     28.83 o
   5   3   0     1408.58     1351.67     41.71 o
   6   3   0       98.05       85.38     24.02 o
   7   3   0       37.13       59.74     24.82 o
   8   3   0       10.52       59.68     33.96 o
   9   3   0       16.26       13.95     39.33 o
   0   4   0      499.92      560.97     19.68 o
   1   4   0     1170.78     1144.57     16.24 o
   2   4   0    17532.74    17479.14    250.51 o
   3   4   0      190.33      157.02     14.28 o
   4   4   0     7457.07     7561.69     92.86 o
   5   4   0      134.89      159.36     18.60 o
   6   4   0     1307.39     1361.24     41.94 o
   7   4   0      251.44      303.27     29.41 o
   8   4   0     1357.61     1391.55     57.42 o
   9   4   0      135.18      231.42     61.49 o
   1   5   0     2629.11     2667.41     41.03 o
   2   5   0      316.90      367.29     14.80 o
   3   5   0       76.86       14.97      9.14 o
   4   5   0      333.13      298.85     34.57 o
   5   5   0     2767.45     2630.49     50.65 o
   6   5   0      534.10      581.92     30.17 o
   7   5   0      174.47      218.92     28.62 o
   8   5   0      228.24      320.84     41.50 o
   9   5   0      154.00      204.89     53.62 o
   0   6   0    34645.38    34293.84    376.46 o
   1   6   0      406.78      395.79     11.43 o
   2   6   0    11550.86    11407.23    119.98 o
   3   6   0     1071.32      952.16     25.16 o
   4   6   0     5742.40     5541.40     99.59 o
   5   6   0     5463.08     5374.29     79.62 o
   6   6   0     1305.34     1372.23     43.88 o
   7   6   0      638.27      613.43     42.64 o
   8   6   0      989.01      978.66     58.00 o
   1   7   0     1154.96     1120.96     25.90 o
   2   7   0      401.48      351.90     11.93 o
   3   7   0      264.23      271.85     17.45 o
   4   7   0      180.06      106.08     39.92 o
   5   7   0      174.53      179.94     21.62 o
   6   7   0      987.49     1051.39     42.23 o
   7   7   0      311.68      283.87     35.90 o
   8   7   0       66.59       95.02     37.90 o
   0   8   0      713.54      666.11     20.75 o
   1   8   0      599.27      620.27     12.72 o
   2   8   0    15143.92    15214.98    139.50 o
   3   8   0      213.66      203.29     15.47 o
   4   8   0     3170.11     2853.32    148.83 o
   5   8   0       30.50       29.96     21.47 o
   6   8   0      859.40      939.94     43.38 o
   7   8   0     1931.47     2035.65     82.71 o
   8   8   0     2167.74     2171.85     71.70 o
   1   9   0     1588.06     1479.84     20.17 o
   2   9   0     3069.53     3027.62     38.59 o
   3   9   0       85.40       90.17     15.21 o
   4   9   0     1902.99     1833.57     51.01 o
   5   9   0       27.60       54.21     24.78 o
   6   9   0      709.46      705.57     45.42 o
   7   9   0      226.48      185.90     37.15 o
   8   9   0       31.47       70.11     39.64 o
   0  10   0    29073.12    29577.05    331.17 o
   1  10   0      586.82      605.36     14.19 o
   2  10   0     9111.36     8936.57     88.98 o
   3  10   0     3062.44     3038.96     54.22 o
   4  10   0     4056.42     4114.51     75.01 o
   5  10   0     1401.29     1511.83     71.97 o
   6  10   0      397.27      367.03     36.49 o
   7  10   0       21.53       36.05     35.57 o
   8  10   0      235.42      284.34     49.29 o
   1  11   0      497.95      433.30     15.07 o
   2  11   0      241.87      268.86     13.67 o
   3  11   0     7262.48     7246.53     97.34 o
   4  11   0      996.39      951.47     43.42 o
   5  11   0       49.13       64.76     30.05 o
   6  11   0      206.09      193.31     34.49 o
   7  11   0       25.61       85.21     37.81 o
   8  11   0       40.87       56.73     50.60 o
   0  12   0     6430.35     6230.02     94.48 o
   1  12   0       10.70       -5.02      9.78 o
   2  12   0      887.64      940.30     23.10 o
   3  12   0     1011.63      990.74     38.18 o
   4  12   0     2343.11     2381.02     80.84 o
   5  12   0        4.44       12.09     31.05 o
   6  12   0     2699.48     2715.04     74.82 o
   7  12   0       41.17       54.00     38.38 o
   1  13   0      416.03      462.42     16.76 o
   2  13   0     1311.19     1329.23     28.70 o
   3  13   0      529.54      546.81     28.90 o
   4  13   0       80.30       92.67     30.44 o
   5  13   0      276.04      294.03     38.28 o
   6  13   0       36.92       97.71     36.03 o
   7  13   0      351.81      327.94     45.26 o
   0  14   0     1112.92     1062.34     38.08 o
   1  14   0     2610.01     2719.97     39.60 o
   2  14   0     6013.22     5929.51     91.24 o
   3  14   0        1.71       -7.51     21.85 o
   4  14   0     1632.63     1666.37     63.32 o
   5  14   0      436.43      431.77     42.70 o
   6  14   0     1753.48     1741.87    100.60 o
   7  14   0     1108.00     1058.78     70.38 o
   1  15   0      194.39      192.25     17.54 o
   2  15   0      346.41      328.66     21.11 o
   3  15   0      311.85      304.75     23.83 o
   4  15   0      284.97      326.74     38.41 o
   5  15   0      494.41      444.46     45.70 o
   6  15   0       13.02       14.00     37.93 o
   0  16   0     7622.38     7865.87    130.24 o
   1  16   0      839.90      832.71     28.98 o
   2  16   0     2201.10     2299.30     53.59 o
   3  16   0      589.48      617.58     30.54 o
   4  16   0     2712.17     2809.23     81.92 o
   5  16   0     1441.24     1410.81     64.36 o
   6  16   0      417.04      396.16     56.74 o
   1  17   0     1709.32     1804.12     48.20 o
   2  17   0      290.12      317.66     59.07 o
   3  17   0      526.03      514.13     34.67 o
   4  17   0      324.98      336.37     38.18 o
   5  17   0      653.55      513.51     50.45 o
   0  18   0     2242.40     2344.73     71.75 o
   1  18   0     1210.59     1180.11     41.91 o
   2  18   0      175.36      192.57     29.87 o
   3  18   0      114.76      109.63     39.62 o
   4  18   0      312.75      314.94     56.12 o
   5  18   0       16.86       -6.85     55.52 o
   1  19   0        9.29       20.39     24.80 o
   2  19   0       65.62      126.38     36.86 o
   3  19   0      272.53      259.21     44.35 o
   4  19   0      174.32      131.70    107.08 o
   0  20   0      529.04      469.34     42.91 o
   1  20   0      155.50      147.53     30.25 o
   2  20   0     3658.03     3850.85     83.85 o
   3  20   0      921.43      907.70     71.45 o
   4  20   0      713.14      608.33    114.30 o
   1  21   0     1254.37     1236.14     47.16 o
   2  21   0        3.93       81.23     36.16 o
   3  21   0        7.82       49.86     47.00 o
   0  22   0      365.01      342.91     92.62 o
   1  22   0        3.61      -11.05     37.80 o
  -9   1   1      525.21      763.36     80.28 o
  -8   1   1     1829.80     2041.04     70.28 o
  -7   1   1       84.65       70.07     39.33 o
  -6   1   1     3570.14     3596.13     82.37 o
  -5   1   1        5.86      -14.86     21.06 o
  -4   1   1    14061.97    13794.62    178.02 o
  -3   1   1       45.82       45.96     13.83 o
  -2   1   1    11160.42    11178.79    150.15 o
  -1   1   1     1458.02     1368.55     29.67 o
   0   1   1      919.29      790.62     82.70 o
   1   1   1     2285.15     2299.84     61.23 o
   2   1   1     7621.05     7580.70     93.41 o
   3   1   1    10350.83    10373.68    110.39 o
   4   1   1      452.85      478.16     19.22 o
   5   1   1     2356.51     2278.26     39.90 o
   6   1   1      481.28      482.15     27.60 o
   7   1   1      234.97      251.26     29.26 o
   8   1   1      794.61      892.62     44.99 o
   9   1   1     1583.77     1720.83     79.41 o
  -9   2   1      114.07      142.19     47.73 o
  -8   2   1       59.27      131.75     37.24 o
  -7   2   1     1497.17     1447.32     52.01 o
  -6   2   1      270.06      290.48     26.97 o
  -5   2   1       37.86       55.03     15.02 o
  -4   2   1     2064.87     2289.41     39.31 o
  -3   2   1      990.56      846.40     22.31 o
  -2   2   1     3725.68     3569.21     59.43 o
  -1   2   1     3903.27     4171.05     73.56 o
   0   2   1     4253.27     4269.80     42.81 o
   1   2   1     5361.15     5467.80     72.74 o
   2   2   1      587.44      549.30     18.42 o
   3   2   1     2270.11     2284.14     33.01 o
   4   2   1      106.72      127.88     11.64 o
   5   2   1     5037.46     5034.17     66.34 o
   6   2   1     1125.21     1121.37     37.74 o
   7   2   1      491.98      509.63     34.07 o
   8   2   1      364.56      378.48     37.11 o
   9   2   1      376.21      469.92     91.05 o
  -9   3   1      867.57      853.49     79.22 o
  -8   3   1     3840.28     4014.24    136.80 o
  -7   3   1     1247.96     1229.55     51.62 o
  -6   3   1      247.25      253.98     27.21 o
  -5   3   1      857.61      900.10     34.71 o
  -4   3   1      110.00       90.81     13.64 o
  -3   3   1     3469.71     3365.17     70.96 o
  -2   3   1    23224.81    22659.80    473.79 o
  -1   3   1     2688.13     2423.19     34.63 o
   0   3   1    15534.48    15651.75    142.91 o
   1   3   1     4609.01     4782.34     51.24 o
   2   3   1    15288.48    15009.46    216.72 o
   3   3   1      970.92      682.32     20.00 o
   4   3   1    13193.52    13023.81    131.35 o
   5   3   1      129.92      127.25     17.94 o
   6   3   1      597.78      650.90     29.99 o
   7   3   1     3414.16     3563.49     68.94 o
   8   3   1      454.21      527.42     39.63 o
   9   3   1     1596.50     1623.33     83.30 o
  -9   4   1      156.67      174.48     61.54 o
  -8   4   1      367.70      322.02     45.14 o
  -7   4   1       92.09      172.45     31.43 o
  -6   4   1     1037.95     1126.81     43.03 o
  -5   4   1      571.90      568.88     28.43 o
  -4   4   1     2630.08     2570.67     39.72 o
  -3   4   1        1.42       -8.22      8.22 o
  -2   4   1     1742.77     1799.53     37.41 o
  -1   4   1       42.67       35.91      5.60 o
   0   4   1     2477.08     2470.86     27.07 o
   1   4   1     1382.02     1525.44     22.73 o
   2   4   1     2955.52     2581.36     51.71 o
   3   4   1     1869.89     1869.84     62.43 o
   4   4   1      611.45      551.73     20.75 o
   5   4   1      130.51      130.11     18.54 o
   6   4   1      245.96      215.21     23.92 o
   7   4   1     1807.82     1799.78     52.33 o
   8   4   1      200.43      208.83     38.48 o
   9   4   1        0.32        7.68     60.75 o
  -9   5   1        2.16       46.95     41.10 o
  -8   5   1      357.86      429.90     40.37 o
  -7   5   1      417.89      416.55     45.59 o
  -6   5   1     7069.71     6963.99     98.42 o
  -5   5   1     1642.44     1696.66     47.20 o
  -4   5   1     5964.30     5811.78     97.13 o
  -3   5   1       44.19       27.91     10.61 o
  -2   5   1     1741.06     1703.33     28.55 o
  -1   5   1     2953.66     2687.39     32.63 o
   0   5   1    12863.47    12836.69    102.59 o
   1   5   1     3345.48     3236.30     38.94 o
   2   5   1     4923.10     4930.74     66.18 o
   3   5   1      131.02       76.67     16.28 o
   4   5   1      285.01      332.04     51.82 o
   5   5   1     6471.73     6241.11     87.97 o
   6   5   1      301.87      319.86     26.65 o
   7   5   1     1263.23     1343.34     46.89 o
   8   5   1        6.70        9.90     36.13 o
   9   5   1       24.13       31.94     72.96 o
  -8   6   1       97.22      111.70     36.15 o
  -7   6   1      487.06      456.82     37.03 o
  -6   6   1        9.24       18.72     26.65 o
  -5   6   1      164.93      140.24     20.04 o
  -4   6   1      217.03      186.15     18.91 o
  -3   6   1     2626.62     2502.68     44.50 o
  -2   6   1      188.42      184.63     11.11 o
  -1   6   1       27.82       22.98      5.04 o
   0   6   1      129.47      139.18      6.53 o
   1   6   1     2009.10     1935.82     28.11 o
   2   6   1     3113.90     3060.91     37.03 o
   3   6   1      721.33      740.88     29.64 o
   4   6   1       44.99        7.45      9.44 o
   5   6   1      368.46      352.74     23.89 o
   6   6   1     2145.32     2185.72     52.89 o
   7   6   1       30.84       54.27     32.29 o
   8   6   1       79.51       79.40     39.11 o
  -8   7   1      118.03      133.80     37.47 o
  -7   7   1        5.25      -11.79     30.16 o
  -6   7   1     2629.71     2576.11     63.10 o
  -5   7   1      495.56      495.27     25.00 o
  -4   7   1     4258.58     4231.44     79.31 o
  -3   7   1       82.79       56.53     12.45 o
  -2   7   1     1761.60     1774.38     23.38 o
  -1   7   1      672.83      823.38     15.44 o
   0   7   1    13671.06    13157.58     99.20 o
   1   7   1     7100.85     6957.15     74.02 o
   2   7   1     4372.09     4450.27     50.57 o
   3   7   1     1655.18     1774.86     39.22 o
   4   7   1     7587.83     7311.05    147.58 o
   5   7   1     2665.64     2655.07     64.09 o
   6   7   1     4607.86     4470.44     83.46 o
   7   7   1     1687.52     1756.22     65.70 o
   8   7   1       35.99       70.50     37.42 o
  -8   8   1      106.68       73.97     38.11 o
  -7   8   1      105.33       82.35     33.06 o
  -6   8   1       47.80       49.75     27.66 o
  -5   8   1       96.10       66.40     23.14 o
  -4   8   1     5372.44     5171.14    104.07 o
  -3   8   1      732.53      842.54     35.78 o
  -2   8   1      639.05      658.02     17.20 o
  -1   8   1      265.33      236.69     13.26 o
   0   8   1      669.93      653.56     13.66 o
   1   8   1      432.07      475.25     12.92 o
   2   8   1      272.05      312.90     12.85 o
   3   8   1     5250.97     5339.76     78.78 o
   4   8   1      808.94      790.34     50.47 o
   5   8   1     1764.76     1799.36     62.45 o
   6   8   1      497.14      447.26     37.78 o
   7   8   1      363.14      431.27     55.55 o
   8   8   1       18.17      -21.39     36.49 o
  -8   9   1     1369.58     1302.58     59.27 o
  -7   9   1     1309.50     1309.98     54.83 o
  -6   9   1     2004.42     1977.34     63.04 o
  -5   9   1      287.52      218.76     29.99 o
  -4   9   1     1217.62     1354.44     43.94 o
  -3   9   1     3047.00     3095.33     52.75 o
  -2   9   1     6415.29     6225.87     64.64 o
  -1   9   1      848.85      857.60     16.15 o
   0   9   1     8326.39     8681.31     74.99 o
   1   9   1     4833.86     4773.01     44.99 o
   2   9   1      132.59      135.74     11.62 o
   3   9   1     1145.34     1102.59     43.24 o
   4   9   1     2797.22     2787.98     60.18 o
   5   9   1       50.60       27.48     22.36 o
   6   9   1      754.89      703.06     40.96 o
   7   9   1     4346.08     4366.98     93.43 o
   8   9   1       27.86       43.01     39.05 o
  -8  10   1      152.13      125.71     42.56 o
  -7  10   1        8.34       30.11     35.19 o
  -6  10   1      748.65      633.25     41.26 o
  -5  10   1      128.90      139.76     29.95 o
  -4  10   1      999.57     1049.46     52.17 o
  -3  10   1     1230.25     1298.46     37.29 o
  -2  10   1      363.23      389.05     15.95 o
  -1  10   1      765.38      841.10     17.65 o
   0  10   1      750.39      762.80     15.59 o
   1  10   1     3649.86     3522.37     38.82 o
   2  10   1       91.36       91.57     10.69 o
   3  10   1        3.92       -6.05     16.99 o
   4  10   1      426.08      431.63     30.15 o
   5  10   1     1911.00     1904.69     57.96 o
   6  10   1     1335.18     1414.36     55.72 o
   7  10   1      391.97      295.07     40.92 o
   8  10   1       76.10      100.07     49.87 o
  -8  11   1     1452.10     1325.16     82.40 o
  -7  11   1      255.57      237.60     40.87 o
  -6  11   1     1874.78     1814.31     82.57 o
  -5  11   1      511.54      502.16     38.68 o
  -4  11   1     4204.69     4294.67    114.58 o
  -3  11   1     2702.90     2669.52     51.99 o
  -2  11   1     1384.33     1416.41     29.07 o
  -1  11   1     3684.85     3488.43     47.24 o
   0  11   1     2179.30     1967.73     28.38 o
   1  11   1     1467.39     1407.34     32.67 o
   2  11   1     2664.14     2707.86     38.14 o
   3  11   1     3036.50     2999.12     61.98 o
   4  11   1      335.44      338.11     29.53 o
   5  11   1     3715.02     3664.96    107.34 o
   6  11   1      465.49      477.23     40.80 o
   7  11   1      188.78      181.74     40.44 o
   8  11   1      131.42       64.49     50.87 o
  -7  12   1      919.94      928.20     53.38 o
  -6  12   1      183.74      131.53     35.31 o
  -5  12   1      449.93      442.70     39.77 o
  -4  12   1     2642.51     2653.12     82.02 o
  -3  12   1      901.06      917.90     37.47 o
  -2  12   1     1614.13     1644.22     32.59 o
  -1  12   1     3567.59     3445.38     57.58 o
   0  12   1     1366.77     1358.23     25.85 o
   1  12   1      620.97      558.33     17.30 o
   2  12   1     3117.91     3111.56     40.86 o
   3  12   1     1103.35     1100.14     36.70 o
   4  12   1      795.99      866.63     44.66 o
   5  12   1       81.94       87.54     32.38 o
   6  12   1       60.02       78.95     34.36 o
   7  12   1        2.12       16.72     37.59 o
  -7  13   1      519.77      430.54     46.54 o
  -6  13   1       25.95       80.89     35.71 o
  -5  13   1      128.65      111.51     34.70 o
  -4  13   1     1276.19     1417.51     60.03 o
  -3  13   1      118.37      101.39     24.14 o
  -2  13   1     1170.00     1156.08     29.72 o
  -1  13   1      483.40      505.02     17.25 o
   0  13   1     1217.81     1182.03     29.38 o
   1  13   1      887.08      923.68     22.52 o
   2  13   1     7702.35     7471.34     75.72 o
   3  13   1      241.84      249.99     20.56 o
   4  13   1     2728.11     2720.32     74.04 o
   5  13   1     2179.28     2313.29     83.92 o
   6  13   1      923.43      914.79     52.68 o
   7  13   1     1298.53     1216.20     60.51 o
  -7  14   1      117.08      113.88     59.14 o
  -6  14   1      465.51      423.60     46.05 o
  -5  14   1       52.45      143.77     42.07 o
  -4  14   1      129.45      104.32     32.53 o
  -3  14   1       62.64       54.03     22.17 o
  -2  14   1      240.46      254.91     20.61 o
  -1  14   1      198.89      226.00     20.30 o
   0  14   1      154.92      174.20     15.79 o
   1  14   1      276.71      273.38     17.65 o
   2  14   1        4.37      -14.10     14.40 o
   3  14   1     2408.09     2440.53     48.16 o
   4  14   1        1.85       16.04     30.28 o
   5  14   1      802.00      671.28     48.24 o
   6  14   1        0.36       44.41     36.51 o
   7  14   1      304.03      321.09     55.41 o
  -6  15   1      860.51      805.98     52.94 o
  -5  15   1      472.77      466.95     46.37 o
  -4  15   1     2571.49     2678.63    145.46 o
  -3  15   1      887.29      868.30     38.10 o
  -2  15   1     6156.16     6258.01     78.33 o
  -1  15   1      620.93      591.05     22.02 o
   0  15   1      369.99      363.27     20.17 o
   1  15   1      252.86      270.67     18.67 o
   2  15   1     1844.16     1819.44     38.78 o
   3  15   1     1797.50     1846.31     44.55 o
   4  15   1      136.93       87.74     34.00 o
   5  15   1       23.12       15.53     36.26 o
   6  15   1      346.40      333.12     44.33 o
  -6  16   1      701.37      615.80     50.67 o
  -5  16   1      154.62      147.30     52.06 o
  -4  16   1      430.19      401.23     46.59 o
  -3  16   1      628.35      619.22     39.46 o
  -2  16   1        3.36        5.57     23.57 o
  -1  16   1      136.58      149.04     19.20 o
   0  16   1      404.78      403.71     21.99 o
   1  16   1     1845.82     1961.76     43.16 o
   2  16   1      586.78      588.39     28.23 o
   3  16   1      341.35      333.41     25.98 o
   4  16   1     1195.42     1178.01     49.15 o
   5  16   1        3.18       72.55     39.53 o
   6  16   1        0.15      -23.43     39.08 o
  -5  17   1       36.06      -32.46     40.85 o
  -4  17   1     2249.19     2346.61    125.60 o
  -3  17   1      129.41      147.38     38.20 o
  -2  17   1     1113.65     1122.34     43.08 o
  -1  17   1      381.04      394.24     27.83 o
   0  17   1     3219.21     3261.96     52.59 o
   1  17   1        9.50        8.66     21.97 o
   2  17   1      956.63      943.59     33.77 o
   3  17   1      178.89      191.39     45.41 o
   4  17   1      239.10      227.62     52.75 o
   5  17   1      817.81      804.37     64.67 o
  -5  18   1      179.82      170.77     50.86 o
  -4  18   1      180.04      151.07     55.22 o
  -3  18   1     1612.72     1621.98     67.03 o
  -2  18   1      608.51      629.59     68.46 o
  -1  18   1       20.22       39.30     23.75 o
   0  18   1       10.13       23.54     20.59 o
   1  18   1       83.38       81.58     24.57 o
   2  18   1        1.31        3.34     22.90 o
   3  18   1     3313.33     3363.23     85.95 o
   4  18   1      261.88      245.51     54.25 o
   5  18   1       91.29      -67.01     67.01 o
  -4  19   1      496.85      474.05     61.99 o
  -3  19   1      212.59      233.91     43.86 o
  -2  19   1      322.89      343.25     61.21 o
  -1  19   1      364.28      386.77     30.48 o
   0  19   1       38.56       57.69     23.34 o
   1  19   1      314.41      341.03     36.02 o
   2  19   1      197.99      185.80     33.15 o
   3  19   1      167.12      196.42     52.18 o
   4  19   1     2172.01     1915.30    238.64 o
  -4  20   1       33.05       40.13     73.32 o
  -3  20   1       86.32      178.67     44.52 o
  -2  20   1      173.72      140.18     33.81 o
  -1  20   1      133.38      143.32     40.49 o
   0  20   1      122.23      121.49     25.85 o
   1  20   1      428.93      455.26     34.80 o
   2  20   1      328.75      267.09     38.81 o
   3  20   1      817.10      885.20     63.28 o
   4  20   1       15.83       28.10     61.47 o
  -3  21   1       74.93       33.75     57.65 o
  -2  21   1     1041.13     1173.23     75.03 o
  -1  21   1       73.15       40.63     29.26 o
   0  21   1     1661.44     1673.59     52.22 o
   1  21   1     1902.01     2046.43     59.72 o
   2  21   1       41.65      127.13     38.04 o
   3  21   1      331.04      369.97     85.73 o
  -1  22   1      103.64       53.85     30.08 o
   0  22   1      203.24      264.80     52.50 o
   1  22   1        3.56       -3.06     29.85 o
  -9   0   2      720.92      760.06    145.17 o
  -8   0   2     1022.45     1066.23     92.44 o
  -7   0   2      539.65      597.37     77.42 o
  -6   0   2     1276.86     1346.71     68.10 o
  -5   0   2    20346.29    19704.27    354.09 o
  -4   0   2     3186.48     3892.70     93.26 o
  -3   0   2     1513.29     1338.07     81.90 o
  -2   0   2      211.13      268.89     25.90 o
  -1   0   2     1597.03     1867.37     38.19 o
   0   0   2     6020.37     6224.79    357.88 o
   2   0   2    10661.08    11028.10    163.72 o
   3   0   2     2818.63     2857.10     56.89 o
   4   0   2     3019.22     3201.31     71.03 o
   5   0   2     1359.94     1262.25     52.07 o
   6   0   2     2564.86     2514.41     79.19 o
   7   0   2     8723.78     8478.41    180.41 o
   8   0   2      445.39      529.55     59.44 o
   9   0   2       67.43       66.84    134.14 o
  -9   1   2       49.21      221.38     56.86 o
  -8   1   2      347.82      483.92     66.44 o
  -7   1   2     1235.11     1227.81     59.70 o
  -6   1   2      511.45      569.47     39.05 o
  -5   1   2       12.21       -0.96     19.34 o
  -4   1   2     2802.74     2702.98     53.82 o
  -3   1   2     1005.57     1021.14     30.84 o
  -2   1   2       23.96       15.98      9.76 o
  -1   1   2      598.57      637.60     13.95 o
   0   1   2      185.54      202.60      7.97 o
   1   1   2    16382.09    16078.46    202.44 o
   2   1   2      219.57      185.46     16.06 o
   3   1   2     4766.97     5208.56     66.95 o
   4   1   2      301.85      322.69     13.86 o
   5   1   2     2216.25     2101.20     43.57 o
   6   1   2     1068.35     1092.60     40.49 o
   7   1   2      304.19      306.94     30.76 o
   8   1   2      263.81      341.03     40.13 o
   9   1   2      553.75      741.09     52.60 o
  -9   2   2      244.00      305.98     56.67 o
  -8   2   2      862.26      936.55     57.35 o
  -7   2   2       38.41       64.21     28.05 o
  -6   2   2     4663.75     4635.53     94.59 o
  -5   2   2      440.15      421.63     30.85 o
  -4   2   2     3644.44     3790.67     70.89 o
  -3   2   2     8167.07     8336.88    154.21 o
  -2   2   2     3148.75     3021.05     51.60 o
  -1   2   2     2684.71     2129.39    393.37 o
   0   2   2       77.62       83.95      6.35 o
   1   2   2    21973.60    21836.61    201.30 o
   2   2   2      387.09      450.99     22.74 o
   3   2   2     5462.71     5026.18     70.44 o
   4   2   2     3938.52     3922.59     49.45 o
   5   2   2     7506.57     7296.78     97.44 o
   6   2   2      166.68      216.52     23.18 o
   7   2   2     3067.07     3087.94     68.92 o
   8   2   2      251.54      387.48     57.25 o
   9   2   2      867.28      924.16     57.82 o
  -9   3   2      121.25      161.59     50.02 o
  -8   3   2      340.49      448.75     59.02 o
  -7   3   2       60.42       61.98     28.28 o
  -6   3   2       25.99       39.42     22.90 o
  -5   3   2       39.77       43.32     18.34 o
  -4   3   2       50.73       62.97     12.70 o
  -3   3   2      249.71      288.95     21.25 o
  -1   3   2    21289.44    21505.58    301.18 o
   0   3   2     1221.32     1204.73     16.52 o
   1   3   2      212.04      195.78      7.56 o
   2   3   2      600.60      572.04     28.74 o
   3   3   2     2853.21     3137.75     52.60 o
   4   3   2      674.03      702.42     24.63 o
   5   3   2      636.61      588.48     25.60 o
   6   3   2     1205.01     1152.80     39.89 o
   7   3   2      468.02      517.86     35.23 o
   8   3   2      159.57      196.30     35.28 o
   9   3   2        1.77      109.19     78.34 o
  -9   4   2       51.71       21.56     49.10 o
  -8   4   2      393.73      437.51     46.13 o
  -7   4   2      856.46      891.80     44.21 o
  -6   4   2      661.95      682.57     34.62 o
  -5   4   2     3024.46     2929.97     58.59 o
  -4   4   2     3471.53     3506.81     56.97 o
  -3   4   2     8156.86     8062.19    126.23 o
  -2   4   2     3396.25     2668.16    595.84 o
  -1   4   2    23009.07    22903.96    239.13 o
   0   4   2     1899.24     1902.69     25.01 o
   1   4   2     6709.75     6562.67     69.48 o
   2   4   2     2826.86     2769.22     78.82 o
   3   4   2    18442.35    18348.58    238.08 o
   4   4   2      197.29      143.95     27.88 o
   5   4   2     5179.28     5004.07     75.49 o
   6   4   2       33.81       36.42     21.26 o
   7   4   2      127.60      177.02     28.44 o
   8   4   2        2.15       54.75     35.92 o
   9   4   2      773.07      873.18     68.44 o
  -9   5   2       23.79       66.43     47.49 o
  -8   5   2      423.95      402.06     47.33 o
  -7   5   2        0.31       26.61     33.92 o
  -6   5   2      133.63      126.34     24.72 o
  -5   5   2      165.94      136.81     22.38 o
  -4   5   2      903.45      939.71     31.69 o
  -3   5   2      404.40      442.25     23.76 o
  -2   5   2     2389.18     2398.11     38.00 o
  -1   5   2     6519.66     6876.98     71.13 o
   0   5   2      911.40      928.14     13.26 o
   1   5   2     1517.93     1479.20     32.67 o
   2   5   2      101.65      104.92     10.76 o
   3   5   2      111.22       90.46     10.30 o
   4   5   2      542.43      551.10     46.45 o
   5   5   2       53.22       16.31     17.56 o
   6   5   2     1716.28     1478.65     45.93 o
   7   5   2       27.52       17.69     30.86 o
   8   5   2      249.25      242.31     48.24 o
   9   5   2      231.40      244.70    119.49 o
  -8   6   2     1807.85     1944.31     76.47 o
  -7   6   2     1404.03     1378.02     52.43 o
  -6   6   2       87.59       94.70     25.54 o
  -5   6   2     3902.69     3963.73     60.60 o
  -4   6   2     3938.90     3800.29     86.24 o
  -3   6   2     1204.26     1079.49     27.49 o
  -2   6   2      104.44      162.59     10.09 o
  -1   6   2    27933.13    28104.13    294.84 o
   0   6   2     4163.28     4129.97     35.10 o
   1   6   2     2845.78     2705.00     35.27 o
   2   6   2    10066.84     9948.92     98.27 o
   3   6   2     8094.38     8039.03    130.42 o
   4   6   2     1225.99     1168.36     53.65 o
   5   6   2     2473.41     2423.55     51.46 o
   6   6   2      379.90      339.84     28.16 o
   7   6   2     1390.45     1410.51     49.36 o
   8   6   2      303.73      339.97     44.58 o
  -8   7   2      819.86      847.65     48.29 o
  -7   7   2     1018.29     1034.53     55.02 o
  -6   7   2        2.67        2.88     25.20 o
  -5   7   2        7.31       18.35     20.55 o
  -4   7   2     2422.39     2400.67     49.27 o
  -3   7   2     2940.23     2897.12     44.55 o
  -2   7   2     1700.16     1784.19     33.21 o
  -1   7   2      214.84      291.94     13.34 o
   0   7   2       47.44       87.53      6.43 o
   1   7   2     2435.97     2304.24     35.61 o
   2   7   2      492.87      571.69     16.41 o
   3   7   2       14.41       15.52     12.90 o
   4   7   2      107.50       59.24     25.84 o
   5   7   2       75.97       76.80     20.67 o
   6   7   2       64.56       60.83     25.00 o
   7   7   2      529.27      528.66     43.37 o
   8   7   2      801.67      817.70     54.11 o
  -8   8   2      466.07      483.91     45.13 o
  -7   8   2      701.19      656.45     42.38 o
  -6   8   2     1191.06     1237.87     49.89 o
  -5   8   2     1257.30     1278.99     49.74 o
  -4   8   2     3156.19     3060.41     59.42 o
  -3   8   2    12100.35    12313.73    167.66 o
  -2   8   2     2537.34     2398.41     33.78 o
  -1   8   2     2521.86     2300.71     28.82 o
   0   8   2     1886.37     1634.90     21.67 o
   1   8   2     2397.44     2316.04     30.26 o
   2   8   2      860.41      814.86     25.39 o
   3   8   2    11469.05    11108.35    131.19 o
   4   8   2     1885.14     1894.20     45.17 o
   5   8   2     4291.73     4265.79     72.03 o
   6   8   2      167.20      184.89     30.35 o
   7   8   2     3397.82     3378.31     87.69 o
   8   8   2       40.25      142.22     40.07 o
  -8   9   2       28.35       25.66     38.34 o
  -7   9   2      375.50      334.42     39.31 o
  -6   9   2       60.49       83.15     30.02 o
  -5   9   2       59.10       29.75     26.90 o
  -4   9   2     2925.86     2928.86     59.77 o
  -3   9   2     6449.86     6081.10    178.00 o
  -2   9   2      375.62      435.34     21.29 o
  -1   9   2       33.04       30.51      6.86 o
   0   9   2     1139.87     1119.77     18.34 o
   1   9   2     3492.70     3486.81     37.71 o
   2   9   2     1787.23     1705.32     27.99 o
   3   9   2      277.37      279.35     19.38 o
   4   9   2     2321.85     2152.07     51.97 o
   5   9   2      791.22      785.20     38.54 o
   6   9   2      371.17      359.32     43.91 o
   7   9   2        6.59       20.41     34.05 o
   8   9   2       24.76        0.37     38.65 o
  -8  10   2      457.35      459.38     47.45 o
  -7  10   2     4053.48     3935.34    106.26 o
  -6  10   2     1220.53     1321.41     63.49 o
  -5  10   2     3235.15     3143.78     76.76 o
  -4  10   2       77.50       24.06     24.44 o
  -3  10   2     6894.78     6785.38     90.38 o
  -2  10   2      356.36      393.80     15.47 o
  -1  10   2     5563.83     5382.97     54.15 o
   0  10   2     1180.63     1323.34     20.38 o
   1  10   2     3821.87     3995.34     48.01 o
   2  10   2     1576.31     1585.57     28.53 o
   3  10   2     4837.45     5015.03     68.39 o
   4  10   2      152.60      123.66     24.55 o
   5  10   2      349.64      419.72     31.10 o
   6  10   2      810.79      736.88     43.49 o
   7  10   2       82.79       56.23     36.61 o
   8  10   2      640.32      591.06     58.97 o
  -8  11   2       23.14      102.39     50.44 o
  -7  11   2      170.40      199.53     39.93 o
  -6  11   2     1358.74     1305.42     53.46 o
  -5  11   2      119.60       96.19     35.54 o
  -4  11   2     2257.87     2216.92     85.09 o
  -3  11   2      477.14      461.99     28.91 o
  -2  11   2     2554.38     2638.23     38.54 o
  -1  11   2     3602.60     3550.59     41.21 o
   0  11   2      281.02      268.20     12.17 o
   1  11   2        1.25        9.22      6.22 o
   2  11   2       53.67       72.12     11.73 o
   3  11   2     2375.72     2457.53     51.17 o
   4  11   2      316.28      315.91     29.29 o
   5  11   2       46.36       54.71     28.40 o
   6  11   2      187.31      217.72     35.55 o
   7  11   2     1550.89     1517.57     62.64 o
   8  11   2       34.15       43.09     50.76 o
  -7  12   2       51.99       90.33     39.19 o
  -6  12   2      573.67      520.95     45.64 o
  -5  12   2     3021.44     2939.25    115.34 o
  -4  12   2     1262.68     1243.52     55.52 o
  -3  12   2      172.21      162.33     23.87 o
  -2  12   2     1946.01     1972.82     36.19 o
  -1  12   2     5187.96     5358.57     61.48 o
   0  12   2      363.17      317.22     14.99 o
   1  12   2     7839.04     7745.38     72.46 o
   2  12   2      162.13      152.54     14.34 o
   3  12   2      260.71      276.89     20.47 o
   4  12   2       20.65       -4.64     27.21 o
   5  12   2     2296.62     2279.83     77.02 o
   6  12   2       78.08      136.99     35.95 o
   7  12   2     1761.56     1780.79     96.54 o
  -7  13   2      103.48       93.34     41.20 o
  -6  13   2      302.48      244.67     42.24 o
  -5  13   2        1.34       -3.15     32.75 o
  -4  13   2       59.27       64.35     30.44 o
  -3  13   2      615.83      649.69     52.38 o
  -2  13   2     1248.32     1252.88     33.58 o
  -1  13   2     1707.90     1708.23     29.61 o
   0  13   2      179.15      162.45     13.71 o
   1  13   2      293.80      304.75     15.85 o
   2  13   2      351.44      344.33     17.46 o
   3  13   2       11.25        1.05     17.43 o
   4  13   2      367.67      406.38     39.42 o
   5  13   2      667.70      673.78     43.08 o
   6  13   2      925.34      997.75     52.73 o
   7  13   2      122.27      118.54     41.62 o
  -7  14   2        7.33      -10.98     48.22 o
  -6  14   2     2063.67     2074.57     78.49 o
  -5  14   2      159.03      170.30     39.19 o
  -4  14   2      150.59      111.51     48.88 o
  -3  14   2     1032.79     1109.98     46.81 o
  -2  14   2      628.16      645.93     25.83 o
  -1  14   2      732.04      707.93     21.24 o
   0  14   2     3846.41     3868.74     51.79 o
   1  14   2     4109.86     4053.36     53.44 o
   2  14   2     5145.23     5128.59     59.23 o
   3  14   2     3747.61     3871.32     58.15 o
   4  14   2     1770.61     1724.83     63.40 o
   5  14   2     2359.93     2302.14     92.41 o
   6  14   2        0.21       40.17     36.87 o
   7  14   2      742.07      798.28     71.42 o
  -6  15   2      614.04      490.34     51.40 o
  -5  15   2      125.03      123.31     38.76 o
  -4  15   2      263.60      228.71     37.83 o
  -3  15   2      121.26      144.64     29.99 o
  -2  15   2      165.48      179.11     21.02 o
  -1  15   2       37.29       13.29     15.21 o
   0  15   2     2291.89     2304.91     41.53 o
   1  15   2     2258.90     2311.96     40.53 o
   2  15   2      323.67      343.96     22.55 o
   3  15   2      106.17       70.72     21.71 o
   4  15   2       28.68       63.26     29.10 o
   5  15   2      251.13      256.38     38.21 o
   6  15   2      859.31      837.36     52.68 o
  -6  16   2      905.25      832.58     59.42 o
  -5  16   2     2217.49     2091.66    136.13 o
  -4  16   2      202.57      251.96     43.33 o
  -3  16   2      693.57      740.17     38.13 o
  -2  16   2      363.91      336.32     26.01 o
  -1  16   2      691.07      741.53     25.99 o
   0  16   2       28.51       38.09     16.98 o
   1  16   2      356.86      335.22     23.89 o
   2  16   2      329.52      286.15     24.26 o
   3  16   2      966.36      988.61     43.51 o
   4  16   2        7.96       10.50     30.01 o
   5  16   2     1117.05      973.88     66.19 o
   6  16   2      260.13      255.78     44.31 o
  -5  17   2      205.94      148.93     47.50 o
  -4  17   2     1840.17     1828.76     88.19 o
  -3  17   2     1026.65     1029.97     56.37 o
  -2  17   2       22.37       23.50     25.41 o
  -1  17   2      105.80       91.92     22.88 o
   0  17   2      667.13      651.64     27.43 o
   1  17   2      291.77      268.20     25.30 o
   2  17   2        4.87      -17.17     21.66 o
   3  17   2       48.14       28.48     28.76 o
   4  17   2      101.34      116.34     48.65 o
   5  17   2      382.98      292.38     42.76 o
  -5  18   2       17.25       56.73     46.49 o
  -4  18   2      760.27      845.93     72.35 o
  -3  18   2      170.27      154.09     43.73 o
  -2  18   2     1250.76     1233.76     45.87 o
  -1  18   2     1250.47     1279.28     49.27 o
   0  18   2      173.87      176.66     22.81 o
   1  18   2     3173.75     3338.65     68.93 o
   2  18   2      790.55      781.66     34.71 o
   3  18   2      182.73      242.86     33.92 o
   4  18   2      382.43      371.28     57.15 o
   5  18   2     1168.83     1100.22     89.36 o
  -4  19   2      276.82      294.77     75.45 o
  -3  19   2       12.89       28.85     39.93 o
  -2  19   2        5.59       15.92     29.81 o
  -1  19   2      911.30      961.36     38.13 o
   0  19   2        5.51       -1.77     22.93 o
   1  19   2      477.94      502.66     38.79 o
   2  19   2      430.90      461.51     31.95 o
   3  19   2        9.05       17.86     39.88 o
   4  19   2     1014.53      956.99    129.09 o
  -4  20   2        9.97      212.76     82.33 o
  -3  20   2     1345.99     1390.41    132.95 o
  -2  20   2      226.38      148.58     33.74 o
  -1  20   2      605.25      627.21     44.25 o
   0  20   2      202.48      169.81     26.50 o
   1  20   2      175.18      194.39     31.12 o
   2  20   2        1.46       26.65     35.15 o
   3  20   2     1809.50     1986.36    173.59 o
   4  20   2       23.57       16.75     73.69 o
  -3  21   2       17.24       38.30     58.88 o
  -2  21   2       68.52       67.63     33.16 o
  -1  21   2      543.96      565.49     36.93 o
   0  21   2      161.22      130.92     26.60 o
   1  21   2      147.28      157.78     32.09 o
   2  21   2       10.13       25.35     35.91 o
  -1  22   2      299.70      321.53     34.85 o
   0  22   2        6.13       13.44     27.29 o
   1  22   2      122.88       95.16     31.50 o
  -9   1   3      402.66      541.07     83.22 o
  -8   1   3      470.86      570.12     47.91 o
  -7   1   3     1374.72     1497.67     60.84 o
  -6   1   3      859.94      913.24     48.26 o
  -5   1   3     2183.22     2245.52     53.08 o
  -4   1   3     2900.70     2865.80     53.60 o
  -3   1   3     8510.77     8057.46    256.78 o
  -2   1   3      607.51      608.57     19.64 o
  -1   1   3       88.14       98.08      7.16 o
   0   1   3       74.31       47.33      4.28 o
   1   1   3    14629.21    14756.50    137.24 o
   3   1   3    33715.41    34025.33    366.23 o
   4   1   3     2478.47     2418.49     39.34 o
   5   1   3     4671.25     4754.59     76.65 o
   6   1   3      359.92      388.63     27.61 o
   7   1   3     2236.60     2250.81     61.31 o
   8   1   3       59.00       97.57     41.45 o
   9   1   3      921.76     1082.14     77.03 o
  -9   2   3      135.00      195.93     73.73 o
  -8   2   3       13.42       49.46     36.52 o
  -7   2   3       14.18       40.95     30.17 o
  -6   2   3       19.42       -5.78     27.00 o
  -5   2   3     1096.60     1212.77     44.77 o
  -4   2   3     5071.72     5130.74     78.95 o
  -3   2   3      128.20      108.04     19.29 o
  -2   2   3      917.09      862.03     19.73 o
  -1   2   3     2760.04     3087.08     48.43 o
   0   2   3     1775.16     1724.94     28.24 o
   1   2   3     6821.90     6708.22     66.52 o
   2   2   3      379.84      410.03     20.88 o
   3   2   3      437.70      511.57     24.29 o
   4   2   3     2348.88     2431.47     39.75 o
   5   2   3      428.38      403.35     22.94 o
   6   2   3      437.16      457.92     29.25 o
   7   2   3      189.53      198.47     29.93 o
   8   2   3     1059.75     1183.52     51.67 o
   9   2   3      221.71      303.64     59.65 o
  -9   3   3       53.14       63.72     48.65 o
  -8   3   3        4.35       19.53     36.69 o
  -7   3   3     4817.66     4853.68     90.29 o
  -6   3   3     3395.06     3312.87     62.09 o
  -5   3   3     1720.28     1768.27     38.79 o
  -4   3   3       74.81       47.01     12.98 o
  -3   3   3    17382.85    17221.78    189.29 o
  -2   3   3     1187.19      844.06     54.06 o
  -1   3   3   206291.38   137410.48  32363.35 o
   0   3   3      726.83      695.19     29.42 o
   1   3   3    16440.49    16484.47    154.57 o
   2   3   3    12191.29    11947.83    236.41 o
   3   3   3     6435.10     5964.69     88.47 o
   4   3   3     2285.78     1953.37    151.02 o
   5   3   3     1447.30     1377.74     40.89 o
   6   3   3       24.70       18.89     20.81 o
   7   3   3       33.36       67.14     28.12 o
   8   3   3      301.85      390.25     39.20 o
   9   3   3     1121.25     1252.34     62.82 o
  -9   4   3     1618.40     1558.97     77.99 o
  -8   4   3      158.50      139.17     40.50 o
  -7   4   3      270.62      249.53     34.08 o
  -6   4   3      240.02      259.80     26.20 o
  -5   4   3      110.16       87.18     19.47 o
  -4   4   3     1780.23     1896.71     37.51 o
  -3   4   3     1315.69     1072.71     41.71 o
  -2   4   3      275.38      373.31     16.64 o
  -1   4   3     9878.29     5491.76   2061.60 o
   0   4   3    14481.00    15072.60    139.26 o
   1   4   3      606.52      560.83     14.31 o
   2   4   3      322.94      321.39     13.31 o
   3   4   3       34.43       26.72     12.88 o
   4   4   3        2.20       -3.06      7.92 o
   5   4   3     5085.19     4846.61     74.40 o
   6   4   3      665.10      594.66     31.27 o
   7   4   3      950.96     1035.24     45.87 o
   8   4   3       96.39      103.74     34.46 o
   9   4   3        6.10       73.62     62.34 o
  -9   5   3     1347.44     1371.87    175.82 o
  -8   5   3      636.15      608.77     51.20 o
  -7   5   3      810.92      814.85     48.40 o
  -6   5   3      326.46      323.40     29.88 o
  -5   5   3    15041.56    15273.26    195.55 o
  -4   5   3       96.62      104.33     20.87 o
  -3   5   3     6036.95     6107.59     75.17 o
  -2   5   3      305.79      335.22     13.33 o
  -1   5   3       72.25       54.96      9.91 o
   0   5   3        0.35       -4.91      4.91 o
   1   5   3    12730.56    12724.35    121.28 o
   2   5   3     1868.02     1855.90     26.53 o
   3   5   3      122.96       99.99     11.92 o
   4   5   3      828.69      784.13     41.00 o
   5   5   3     6067.53     5898.80     86.25 o
   6   5   3     1974.73     2011.70     51.78 o
   7   5   3     2381.33     2390.72     60.84 o
   8   5   3      120.78       52.97     38.61 o
  -8   6   3      620.11      551.69     51.62 o
  -7   6   3      593.07      589.00     48.47 o
  -6   6   3      253.30      242.48     28.22 o
  -5   6   3        1.00        2.68     17.63 o
  -4   6   3     2931.55     2929.07     66.26 o
  -3   6   3      224.44      234.12     15.18 o
  -2   6   3     2807.98     2480.39    450.89 o
  -1   6   3       42.22       58.86      6.92 o
   0   6   3     7170.65     7199.76     56.77 o
   1   6   3     1184.59     1081.58     19.48 o
   2   6   3      172.65      212.28     11.77 o
   3   6   3      744.90      798.84     24.13 o
   4   6   3     1602.34     1587.64     62.10 o
   5   6   3      241.15      225.33     22.82 o
   6   6   3     1235.89     1128.44     41.31 o
   7   6   3       60.27       89.53     29.09 o
   8   6   3      285.81      299.94     44.15 o
  -8   7   3       54.32      110.40     44.57 o
  -7   7   3      518.42      478.06     38.26 o
  -6   7   3     1632.67     1660.35     55.86 o
  -5   7   3     5837.74     5922.19    132.52 o
  -4   7   3      906.92      872.52     36.88 o
  -3   7   3     7744.70     7848.96     88.68 o
  -2   7   3     6027.39     6252.02     77.10 o
  -1   7   3    17154.32    17353.31    151.97 o
   0   7   3      364.03      428.64     10.68 o
   1   7   3    24491.35    24289.95    203.20 o
   2   7   3     1759.13     1603.39     26.13 o
   3   7   3     6078.82     6298.25     81.81 o
   4   7   3       53.80       83.07     21.25 o
   5   7   3     1608.03     1663.69     45.68 o
   6   7   3      400.78      420.92     31.07 o
   7   7   3       53.08      107.48     39.40 o
   8   7   3      497.82      484.83     50.94 o
  -8   8   3      442.88      489.89     44.31 o
  -7   8   3       27.68       15.98     32.44 o
  -6   8   3      792.45      709.83     39.18 o
  -5   8   3      155.02      145.68     27.28 o
  -4   8   3     3666.42     3619.22     87.22 o
  -3   8   3     1985.72     1443.77    353.33 o
  -2   8   3     5191.26     5219.52     57.79 o
  -1   8   3      346.68      361.81     17.97 o
   0   8   3      262.54      295.09      8.79 o
   1   8   3      984.84      986.47     19.98 o
   2   8   3      551.04      656.71     17.22 o
   3   8   3       19.47       10.43     13.07 o
   4   8   3     1116.70     1057.73     34.80 o
   5   8   3     1928.03     1856.81     49.06 o
   6   8   3        4.25        3.97     27.72 o
   7   8   3      395.91      350.85     42.43 o
   8   8   3       88.34      117.35     42.90 o
  -8   9   3       30.91       47.60     38.41 o
  -7   9   3      690.76      718.31     44.92 o
  -6   9   3     1484.57     1555.60     55.79 o
  -5   9   3     2952.87     2926.09     84.91 o
  -4   9   3      299.91      306.39     28.38 o
  -3   9   3     5948.81     5988.48     93.59 o
  -2   9   3     1556.14     1589.28     26.69 o
  -1   9   3     8968.82     8707.37     79.02 o
   0   9   3     3208.17     3285.19     33.42 o
   1   9   3     6601.43     6520.92     60.23 o
   2   9   3     1890.10     1820.85     29.02 o
   3   9   3     2633.60     2536.45     47.92 o
   4   9   3       19.35        4.81     18.53 o
   5   9   3     3846.17     3913.19     77.42 o
   6   9   3      134.29      135.64     31.31 o
   7   9   3     1788.60     1654.25     67.60 o
   8   9   3     1177.86     1145.10     64.13 o
  -8  10   3       42.29        9.34     39.16 o
  -7  10   3      230.67      217.29     38.66 o
  -6  10   3       52.23       39.18     32.73 o
  -5  10   3       79.33       78.86     29.36 o
  -4  10   3     1089.24     1131.86     74.90 o
  -3  10   3      206.46      194.13     22.15 o
  -2  10   3     1529.99     1499.68     27.90 o
  -1  10   3      215.55      205.04     11.73 o
   0  10   3    13598.93    14078.25    117.87 o
   1  10   3      989.93      889.78     19.02 o
   2  10   3       20.44       12.44     10.29 o
   3  10   3      909.27      975.16     31.60 o
   4  10   3      837.36      868.05     38.36 o
   5  10   3      267.89      237.48     31.06 o
   6  10   3     1666.67     1551.31     65.23 o
   7  10   3        0.13      -33.85     33.85 o
   8  10   3      132.98      171.35     63.79 o
  -8  11   3     1448.18     1391.97    130.73 o
  -7  11   3     1413.75     1331.76     58.29 o
  -6  11   3      336.65      306.71     39.69 o
  -5  11   3     2206.13     2150.26     77.14 o
  -4  11   3       98.46       95.68     28.45 o
  -3  11   3     2455.13     2450.29     54.79 o
  -2  11   3      166.32      148.24     13.89 o
  -1  11   3      490.02      445.41     16.70 o
   0  11   3     1994.19     2120.61     30.20 o
   1  11   3     9749.59     9654.72    109.98 o
   2  11   3      452.97      459.63     16.71 o
   3  11   3     3718.43     3699.04     56.24 o
   4  11   3      212.86      250.11     28.56 o
   5  11   3     1121.28     1080.47     43.25 o
   6  11   3      676.34      769.59     46.08 o
   7  11   3     1748.07     1716.70     67.07 o
  -7  12   3      122.65      122.22     40.55 o
  -6  12   3      370.79      292.94     41.62 o
  -5  12   3      231.43      261.81     36.54 o
  -4  12   3       84.01       71.48     29.21 o
  -3  12   3      295.47      313.86     26.83 o
  -2  12   3      331.52      307.62     19.10 o
  -1  12   3     1491.73     1495.16     28.06 o
   0  12   3      157.54      163.87     13.12 o
   1  12   3     1791.51     1801.88     32.08 o
   2  12   3      123.52      136.51     14.99 o
   3  12   3      184.62      200.32     19.58 o
   4  12   3        7.01      -10.97     24.61 o
   5  12   3      841.48      838.96     49.52 o
   6  12   3     1274.57     1167.56     54.57 o
   7  12   3      130.74      135.76     41.29 o
  -7  13   3     1087.52      950.47     56.47 o
  -6  13   3      925.33      945.71     55.64 o
  -5  13   3     1680.33     1702.01     81.34 o
  -4  13   3     1501.71     1576.23     62.80 o
  -3  13   3     9839.97    10092.08    210.29 o
  -2  13   3       28.99       33.46     16.28 o
  -1  13   3    11956.51    12013.89    109.22 o
   0  13   3     1285.84     1273.45     30.40 o
   1  13   3     2449.51     2460.97     37.13 o
   2  13   3     1628.91     1718.54     32.88 o
   3  13   3     4123.19     4204.52     63.71 o
   4  13   3     2022.91     2041.93     53.40 o
   5  13   3       30.24       10.22     30.73 o
   6  13   3       96.88      137.13     37.76 o
   7  13   3       60.38       57.83     41.37 o
  -7  14   3        1.48        3.56     49.77 o
  -6  14   3       72.80       39.79     40.73 o
  -5  14   3       82.79      110.50     37.57 o
  -4  14   3     1496.82     1477.51    111.23 o
  -3  14   3       10.55       26.54     25.42 o
  -2  14   3     1718.92     1703.07     39.42 o
  -1  14   3      261.58      239.24     16.88 o
   0  14   3     1001.63     1081.17     26.12 o
   1  14   3      631.36      620.83     22.06 o
   2  14   3     3177.06     3177.63     44.64 o
   3  14   3      218.64      198.29     22.33 o
   4  14   3      393.52      372.33     33.99 o
   5  14   3      103.35      110.98     34.36 o
   6  14   3      237.54      238.37     41.28 o
   7  14   3        0.37      -11.37     48.99 o
  -6  15   3       12.03       25.91     56.15 o
  -5  15   3       23.05        7.32     37.32 o
  -4  15   3      111.70      107.33     38.27 o
  -3  15   3     1498.03     1596.87     78.23 o
  -2  15   3      494.43      495.74     27.82 o
  -1  15   3     2551.80     2656.33     41.95 o
   0  15   3      324.25      333.18     20.02 o
   1  15   3      220.60      250.03     20.79 o
   2  15   3     2473.44     2556.66     51.88 o
   3  15   3     3794.72     3923.00     63.97 o
   4  15   3      127.84      132.89     30.92 o
   5  15   3     1155.35     1094.54     53.19 o
   6  15   3      161.96      141.43     40.86 o
  -6  16   3       28.53      -13.97     59.75 o
  -5  16   3       47.21        7.25     39.96 o
  -4  16   3      327.01      285.66     44.19 o
  -3  16   3      144.97      102.31     30.84 o
  -2  16   3      120.82      154.84     23.78 o
  -1  16   3      107.27      110.07     17.93 o
   0  16   3      117.25      120.62     19.59 o
   1  16   3      168.52      171.67     21.72 o
   2  16   3      360.22      333.99     23.97 o
   3  16   3       55.13        7.68     41.00 o
   4  16   3       34.79       48.56     30.58 o
   5  16   3      224.25      192.15     38.85 o
   6  16   3      149.93      104.25     41.86 o
  -5  17   3     1192.36     1022.02     66.70 o
  -4  17   3      693.33      741.09     56.51 o
  -3  17   3     2823.67     2939.42    135.14 o
  -2  17   3      139.08      194.53     27.85 o
  -1  17   3     1185.90     1216.65     39.05 o
   0  17   3      157.28      155.72     21.42 o
   1  17   3     4762.19     4902.94     73.71 o
   2  17   3        3.99      -11.18     22.05 o
   3  17   3     1757.66     1873.90     58.95 o
   4  17   3      410.15      342.65     54.50 o
   5  17   3     1372.46     1324.55     76.18 o
  -5  18   3        8.47       20.68     46.10 o
  -4  18   3       66.92        0.88     48.61 o
  -3  18   3        2.03        9.12     41.12 o
  -2  18   3     3568.54     3640.20     73.02 o
  -1  18   3      409.20      432.81     29.29 o
   0  18   3       47.74       43.70     21.01 o
   1  18   3      192.11      143.05     25.74 o
   2  18   3      111.12      103.81     26.17 o
   3  18   3      253.17      198.66     33.69 o
   4  18   3      507.47      533.81     61.06 o
   5  18   3       84.07       36.65     58.65 o
  -4  19   3       41.44       27.72     80.17 o
  -3  19   3     1092.08     1113.02     81.84 o
  -2  19   3       88.87       93.88     30.89 o
  -1  19   3     1839.73     1992.41     52.49 o
   0  19   3       67.14       66.52     22.91 o
   1  19   3      773.03      749.71     37.98 o
   2  19   3     1096.50     1129.62     46.32 o
   3  19   3      577.51      655.58     55.30 o
   4  19   3        6.52       -8.71     51.01 o
  -3  20   3       95.25      182.45     45.06 o
  -2  20   3      434.54      438.10     38.37 o
  -1  20   3       22.36       20.99     25.98 o
   0  20   3      763.47      737.77     33.81 o
   1  20   3        2.91        5.99     28.59 o
   2  20   3      661.78      656.46     46.26 o
   3  20   3       14.78      -52.64     52.64 o
  -2  21   3       14.63       28.84     32.62 o
  -1  21   3      592.19      591.70     37.81 o
   0  21   3     1234.19     1331.91     61.24 o
   1  21   3      655.88      629.90     38.69 o
   2  21   3      143.11       98.73     37.47 o
  -1  22   3      156.45      182.33     92.52 o
   0  22   3      299.84      285.44     39.49 o
   1  22   3       41.62       23.99     78.84 o
  -9   0   4      656.48      720.42     91.06 o
  -8   0   4      233.26      247.31     65.52 o
  -7   0   4       49.51       58.54     36.53 o
  -6   0   4        2.23      -33.05     33.05 o
  -5   0   4     2066.30     2017.89     71.18 o
  -4   0   4     2012.28     2062.53     63.09 o
  -3   0   4     8844.72     8933.63    199.36 o
  -2   0   4     5232.29     4991.84     94.09 o
  -1   0   4    52364.73    52096.52    826.83 o
   0   0   4     8772.51     9229.49    381.30 o
   1   0   4    66260.71    67368.20    914.15 o
   3   0   4     7790.60     7803.65    185.32 o
   4   0   4      198.49      225.50     24.20 o
   5   0   4     1988.46     1902.62     65.15 o
   6   0   4     7723.48     7877.50    170.88 o
   7   0   4      669.13      652.59     54.21 o
   8   0   4     1385.40     1479.87     80.13 o
   9   0   4       30.27      286.35     74.12 o
  -9   1   4      185.19      255.89     77.05 o
  -8   1   4      588.64      675.46     51.63 o
  -7   1   4       35.60       86.00     28.40 o
  -6   1   4        0.63      -11.89     22.25 o
  -5   1   4      340.07      343.00     26.17 o
  -4   1   4     2219.60     2220.27     43.38 o
  -3   1   4       44.53       17.06     12.36 o
  -2   1   4      619.74      650.03     19.72 o
  -1   1   4        7.11       25.22      5.98 o
   0   1   4     4320.03     4318.26     81.83 o
   1   1   4     3586.85     3475.71     62.39 o
   2   1   4        0.01       -1.97      5.45 o
   3   1   4     1498.08     1428.93     42.74 o
   4   1   4     3335.93     3288.46     56.69 o
   5   1   4       70.70       51.37     17.70 o
   6   1   4     2614.13     2483.42     58.53 o
   7   1   4      480.84      584.55     37.54 o
   8   1   4      758.24      848.24     46.75 o
   9   1   4       83.99      234.25     74.30 o
  -9   2   4      364.02      456.02     85.23 o
  -8   2   4        8.43       -0.22     33.61 o
  -7   2   4     3719.09     3868.89     76.66 o
  -6   2   4       55.14       41.62     25.95 o
  -5   2   4     8561.10     8478.04    113.49 o
  -4   2   4      907.15      897.10     30.81 o
  -3   2   4     1397.43     1276.87     37.20 o
  -2   2   4     3881.02     3767.12     46.99 o
  -1   2   4    14458.01    14739.42    239.21 o
   0   2   4     7701.16     7878.77    100.42 o
   1   2   4     3227.67     3151.64     35.38 o
   2   2   4     4570.58     4191.61     95.99 o
   3   2   4       66.39       32.05     11.47 o
   4   2   4     1209.76     1074.77     34.33 o
   5   2   4     1281.79     1342.62     38.36 o
   6   2   4      998.11     1124.45     43.63 o
   7   2   4       62.51       79.07     28.38 o
   8   2   4     1361.40     1436.02     56.59 o
   9   2   4      118.33      200.23     66.91 o
  -9   3   4      322.94      289.91     79.36 o
  -8   3   4        1.55      -11.18     44.18 o
  -7   3   4      161.02      149.44     30.04 o
  -6   3   4      745.61      783.95     38.89 o
  -5   3   4     2047.92     2036.00     44.21 o
  -4   3   4      845.10      791.31     24.38 o
  -3   3   4      156.48      140.15     14.53 o
  -2   3   4      898.33      941.40     17.50 o
  -1   3   4    27282.37    27458.24    548.81 o
   0   3   4     4283.35     4311.97     58.48 o
   1   3   4     8642.18     8458.47     75.32 o
   2   3   4     1242.19     1209.35     20.90 o
   3   3   4       94.07       89.53     13.37 o
   4   3   4      189.82       96.97     23.34 o
   5   3   4     1526.47     1414.17     39.85 o
   6   3   4      610.98      620.21     33.60 o
   7   3   4       29.36       24.68     28.04 o
   8   3   4      230.84      231.83     37.46 o
   9   3   4       94.92      165.44     49.79 o
  -9   4   4      386.40      385.25     50.18 o
  -8   4   4      221.17      192.51     41.23 o
  -7   4   4     1494.54     1513.50     60.46 o
  -6   4   4       77.63       84.16     23.08 o
  -5   4   4     2672.68     2695.09     55.43 o
  -4   4   4     1930.65     1981.60     39.79 o
  -3   4   4     4592.37     4793.81     68.17 o
  -2   4   4       19.75        8.69      6.43 o
  -1   4   4      171.41      158.86     59.36 o
   0   4   4     2544.84     2578.64     31.83 o
   1   4   4     3342.44     3157.87     38.03 o
   2   4   4    10797.03    10856.52    106.36 o
   3   4   4     7534.01     7576.42     87.14 o
   4   4   4     5573.34     5188.89    132.74 o
   5   4   4     3517.11     3560.10     61.95 o
   6   4   4     2484.41     2216.86     54.48 o
   7   4   4      715.59      735.39     41.55 o
   8   4   4     1266.16     1427.02     57.00 o
   9   4   4        3.66       58.07     92.97 o
  -8   5   4       11.03        4.15     39.40 o
  -7   5   4      150.73      181.39     37.48 o
  -6   5   4      221.23      235.06     28.99 o
  -5   5   4     1603.52     1612.09     45.23 o
  -4   5   4     2463.08     2341.44     81.60 o
  -3   5   4      426.96      441.88     15.87 o
  -2   5   4      280.20      309.65     13.82 o
  -1   5   4       46.99        2.93      4.77 o
   0   5   4     2423.47     2544.39     30.00 o
   1   5   4     4134.16     4163.55     43.06 o
   2   5   4     4108.23     4475.73     46.99 o
   3   5   4     4709.83     4766.04     61.27 o
   4   5   4      328.72      334.69     27.77 o
   5   5   4        3.94      -10.73     17.48 o
   6   5   4      277.75      235.01     26.39 o
   7   5   4      112.79      124.55     29.11 o
   8   5   4       52.63       91.65     36.13 o
  -8   6   4      188.35      242.36     50.55 o
  -7   6   4      408.05      373.35     42.50 o
  -6   6   4      462.10      510.75     39.09 o
  -5   6   4      244.66      237.37     23.17 o
  -4   6   4       41.67       31.45      7.48 o
  -3   6   4    16736.50    16877.98    174.24 o
  -2   6   4       92.47       82.68     13.28 o
  -1   6   4     1454.97     1419.96     22.07 o
   0   6   4     3035.69     3027.36     30.35 o
   1   6   4     6254.40     5873.89     61.28 o
   2   6   4      142.82      265.88     10.45 o
   3   6   4    12063.48    12027.95    122.52 o
   4   6   4     3348.16     3089.32     86.61 o
   5   6   4      191.49      236.65     23.19 o
   6   6   4     5972.53     5833.79     92.32 o
   7   6   4     1124.24     1072.79     50.53 o
   8   6   4      907.32      903.03     66.18 o
  -8   7   4       23.50      -11.97     42.57 o
  -7   7   4      345.01      355.01     36.58 o
  -6   7   4       23.41       19.25     26.25 o
  -5   7   4     2260.20     2289.04     91.93 o
  -4   7   4     1984.39     1811.62     79.01 o
  -3   7   4      409.20      408.66     16.79 o
  -2   7   4     2283.48     2479.74     45.01 o
  -1   7   4     1229.69     1413.49     21.22 o
   0   7   4      408.14      403.11     10.32 o
   1   7   4     1342.59     1295.33     22.53 o
   2   7   4      640.48      679.57     17.58 o
   3   7   4     3637.06     3758.31     50.14 o
   4   7   4     1772.80     1809.92     43.96 o
   5   7   4      106.22       77.41     21.49 o
   6   7   4     1228.95     1185.44     46.83 o
   7   7   4      429.72      449.98     39.59 o
   8   7   4        3.10        2.71     44.68 o
  -8   8   4       29.19       23.15     36.86 o
  -7   8   4     2661.15     2686.32     70.95 o
  -6   8   4      108.75      115.43     30.95 o
  -5   8   4     2572.56     2581.20     73.06 o
  -4   8   4     3400.55     3381.40     70.15 o
  -3   8   4     2427.38     1726.48    421.09 o
  -2   8   4     8147.70     7990.02     82.77 o
  -1   8   4     7005.43     7016.33     67.72 o
   0   8   4     3050.41     3037.58     30.97 o
   1   8   4       40.66       21.28      7.07 o
   2   8   4      959.80      992.64     21.92 o
   3   8   4      256.23      247.39     16.23 o
   4   8   4     9541.20     9053.33    118.97 o
   5   8   4       31.65       35.09     21.70 o
   6   8   4      130.06      152.57     27.55 o
   7   8   4       36.99       53.26     36.88 o
   8   8   4      602.92      617.28     55.19 o
  -8   9   4     1379.95     1206.53     56.60 o
  -7   9   4       74.03      115.61     37.98 o
  -6   9   4       60.72       61.89     31.60 o
  -5   9   4      820.29      883.31     42.36 o
  -4   9   4       81.72       77.56     24.44 o
  -3   9   4      398.19      298.97     82.20 o
  -2   9   4       10.70       10.26      9.31 o
  -1   9   4      725.19      604.71     15.84 o
   0   9   4     3260.19     3201.52     34.15 o
   1   9   4      404.73      417.69     13.98 o
   2   9   4      234.18      264.32     13.45 o
   3   9   4      414.61      436.15     17.99 o
   4   9   4       25.97       64.91     20.63 o
   5   9   4       24.15        4.86     22.37 o
   6   9   4      108.37      113.19     31.47 o
   7   9   4       13.69        4.70     41.84 o
   8   9   4     1471.06     1353.70     67.43 o
  -8  10   4        7.62       -5.83     41.95 o
  -7  10   4      332.00      336.75     40.81 o
  -6  10   4       27.27       20.16     32.53 o
  -5  10   4     1447.05     1437.20     58.37 o
  -4  10   4      240.80      216.68     28.86 o
  -3  10   4      255.44      251.15     23.08 o
  -2  10   4      400.24      452.53     18.02 o
  -1  10   4     4755.24     4598.40     51.28 o
   0  10   4       25.77       35.46      7.80 o
   1  10   4     8407.79     8088.89     69.96 o
   2  10   4     1618.54     1580.31     35.68 o
   3  10   4     6434.42     6360.33     79.41 o
   4  10   4     5511.25     5573.84     86.01 o
   5  10   4     1176.93     1150.51     46.68 o
   6  10   4     2705.27     2632.75     79.20 o
   7  10   4       10.00      -32.28     37.84 o
   8  10   4     1870.32     1837.32    167.61 o
  -7  11   4      507.03      494.59     45.17 o
  -6  11   4      301.95      328.84     41.04 o
  -5  11   4      261.80      257.46     40.90 o
  -4  11   4     1537.58     1538.14     55.28 o
  -3  11   4     1063.07     1093.81     54.98 o
  -2  11   4      167.07      136.05     15.13 o
  -1  11   4      405.51      358.38     14.17 o
   0  11   4      109.37      116.74     10.66 o
   1  11   4      461.81      444.00     14.69 o
   2  11   4     5141.93     5172.20     56.70 o
   3  11   4       22.78       15.51     16.20 o
   4  11   4     1414.14     1465.76     52.06 o
   5  11   4     1166.82     1099.83     47.71 o
   6  11   4        8.80        3.96     35.54 o
   7  11   4       22.85        6.88     37.50 o
  -7  12   4      688.94      688.06     53.24 o
  -6  12   4       74.15       14.54     36.22 o
  -5  12   4     4439.07     4453.87    128.77 o
  -4  12   4     1980.76     1943.33     68.12 o
  -3  12   4     2971.88     3046.39     62.60 o
  -2  12   4       15.08       -2.18     14.48 o
  -1  12   4     1598.01     1575.61     27.09 o
   0  12   4     1469.98     1415.67     32.47 o
   1  12   4     2432.83     2399.76     30.87 o
   2  12   4     1149.77     1119.44     26.38 o
   3  12   4      203.84      248.34     20.96 o
   4  12   4       47.63       50.43     22.77 o
   5  12   4      451.95      457.88     38.22 o
   6  12   4     2389.92     2375.63     73.71 o
   7  12   4      345.05      275.28     43.66 o
  -7  13   4      334.01      311.55     45.64 o
  -6  13   4      209.17      166.64     41.68 o
  -5  13   4      577.74      535.72     43.59 o
  -4  13   4      203.73      212.73     39.06 o
  -3  13   4       10.33       20.39     24.29 o
  -2  13   4     1169.31     1151.97     32.58 o
  -1  13   4       98.66       79.47     15.13 o
   0  13   4      749.90      724.48     20.94 o
   1  13   4      381.62      379.30     17.33 o
   2  13   4       39.75       47.98     14.52 o
   3  13   4     4340.95     4389.87     80.09 o
   4  13   4       27.96        2.27     23.14 o
   5  13   4        1.01       12.66     30.66 o
   6  13   4        4.15       54.51     35.64 o
   7  13   4      204.07      167.23     45.94 o
  -7  14   4      809.10      707.22     63.71 o
  -6  14   4      118.23       68.75     40.76 o
  -5  14   4     2057.74     2219.84     88.50 o
  -4  14   4      869.90      832.80     52.77 o
  -3  14   4      346.32      420.38     33.67 o
  -2  14   4       37.33       50.76     21.23 o
  -1  14   4     4405.73     4318.91     54.71 o
   0  14   4      209.07      194.16     15.85 o
   1  14   4     1670.65     1746.53     38.94 o
   2  14   4     4782.77     4823.86     66.51 o
   3  14   4       39.61       19.60     19.76 o
   4  14   4      471.93      519.68     34.63 o
   5  14   4     2305.49     2272.44    106.01 o
   6  14   4       30.50       13.90     36.81 o
   7  14   4        6.75       29.91     53.44 o
  -6  15   4       66.03      106.77     44.27 o
  -5  15   4      985.28      925.14     55.69 o
  -4  15   4      252.77      286.10     42.41 o
  -3  15   4      563.07      564.40     38.11 o
  -2  15   4       53.71       47.90     20.55 o
  -1  15   4      335.46      357.27     19.23 o
   0  15   4      113.08      108.53     18.32 o
   1  15   4     1142.18     1135.19     34.02 o
   2  15   4        6.91       -3.10     18.43 o
   3  15   4      894.90      844.68     32.97 o
   4  15   4       23.51       19.37     28.96 o
   5  15   4      223.77      204.07     38.03 o
   6  15   4      115.74      129.24     40.92 o
  -6  16   4      107.83       50.28     56.30 o
  -5  16   4      409.47      377.72     50.21 o
  -4  16   4       18.63       -9.15     37.72 o
  -3  16   4      764.32      790.17     43.30 o
  -2  16   4       21.01       28.63     23.21 o
  -1  16   4      198.49      217.45     19.35 o
   0  16   4      564.46      563.86     25.50 o
   1  16   4     2777.02     2880.13     53.63 o
   2  16   4      127.87      112.69     21.51 o
   3  16   4     3215.60     3224.65     73.31 o
   4  16   4      786.50      800.22     49.88 o
   5  16   4      922.90      906.00     52.58 o
   6  16   4     3069.88     3033.17    115.45 o
  -5  17   4       81.24       64.39     45.93 o
  -4  17   4       74.34       47.77     41.65 o
  -3  17   4       49.49       52.19     36.14 o
  -2  17   4      422.26      460.45     38.61 o
  -1  17   4      680.58      712.14     30.39 o
   0  17   4     2042.85     2136.24     52.59 o
   1  17   4        4.13        5.30     22.43 o
   2  17   4     1283.13     1299.49     39.42 o
   3  17   4        4.70        3.97     29.46 o
   4  17   4      697.58      702.43     55.71 o
   5  17   4        1.58      -53.28     53.28 o
  -5  18   4      555.38      538.08     67.32 o
  -4  18   4       24.16       -0.18     48.83 o
  -3  18   4     1473.34     1630.00    127.53 o
  -2  18   4      728.64      723.68     37.55 o
  -1  18   4     1000.56      986.20     37.16 o
   0  18   4     1110.42     1101.00     35.64 o
   1  18   4      273.09      297.30     28.98 o
   2  18   4      623.08      609.58     35.15 o
   3  18   4      108.62      143.18     33.49 o
   4  18   4      187.93      151.98     47.67 o
   5  18   4      123.47       64.28     61.32 o
  -4  19   4       71.75       25.19     72.51 o
  -3  19   4      767.17      826.31     99.98 o
  -2  19   4       80.08       96.50     29.27 o
  -1  19   4      189.99      176.19     27.45 o
   0  19   4      382.54      414.50     27.06 o
   1  19   4       25.88       28.40     27.47 o
   2  19   4      699.47      724.82     38.57 o
   3  19   4      214.17      191.67     37.64 o
   4  19   4      534.37      403.84     48.45 o
  -3  20   4      261.54      321.46     49.85 o
  -2  20   4      422.29      409.23     43.86 o
  -1  20   4     2589.66     2690.88     68.05 o
   0  20   4       89.18      113.22     24.92 o
   1  20   4       87.66      123.20     30.03 o
   2  20   4      138.32      135.53     29.65 o
   3  20   4     1883.91     2026.56    119.07 o
  -2  21   4      146.64      127.69     33.63 o
  -1  21   4       51.42       55.40     27.34 o
   0  21   4      217.60      239.08     28.45 o
   1  21   4      662.28      621.40     38.86 o
   2  21   4      715.40      753.75     49.98 o
   0  22   4      139.02      116.63     37.32 o
  -9   1   5     1018.47     1025.46    101.89 o
  -8   1   5       74.84      125.13     42.83 o
  -7   1   5     1185.85     1238.74     47.45 o
  -6   1   5     3478.24     3518.81     63.13 o
  -5   1   5     1072.63     1140.80     36.15 o
  -4   1   5     3954.83     4143.41     70.17 o
  -3   1   5    10143.94     9997.83    118.04 o
  -2   1   5    18399.92    18667.45    241.35 o
  -1   1   5     2736.08     3034.72     44.42 o
   0   1   5    12295.36    11773.32    137.71 o
   1   1   5      276.80      295.89      9.28 o
   2   1   5     9272.37     8878.74    155.27 o
   3   1   5     3340.12     3240.66     57.40 o
   4   1   5    11448.89    11086.00    184.58 o
   5   1   5       22.35       16.38     16.74 o
   6   1   5      636.13      599.52     33.13 o
   7   1   5      495.37      498.25     36.79 o
   8   1   5      911.93      976.32     56.62 o
   9   1   5      123.23      234.73     54.43 o
  -9   2   5      306.68      259.81     76.61 o
  -8   2   5        6.87      -17.78     36.40 o
  -7   2   5     1001.59     1045.47     48.48 o
  -6   2   5       62.78       70.02     24.13 o
  -5   2   5     4192.99     4152.40     63.67 o
  -4   2   5        0.09       -7.73     14.04 o
  -3   2   5      235.29      314.51     17.06 o
  -2   2   5      425.89      446.98     26.80 o
  -1   2   5      268.25      397.47     23.51 o
   0   2   5     9911.01     9985.11    107.00 o
   1   2   5     1798.71     1678.84     22.48 o
   2   2   5      291.06      276.82     11.65 o
   3   2   5      912.21      875.57     31.34 o
   4   2   5     1046.86      900.01     73.41 o
   5   2   5      274.70      239.97     22.26 o
   6   2   5     1751.10     1670.42     51.17 o
   7   2   5     1075.72     1202.90     60.22 o
   8   2   5        2.11       34.60     34.08 o
   9   2   5      343.48      496.68     49.67 o
  -9   3   5      880.19     1183.41    109.23 o
  -8   3   5     2395.76     2478.58     94.20 o
  -7   3   5      186.67      235.69     44.04 o
  -6   3   5     4805.75     4892.27     81.38 o
  -5   3   5       79.67       61.94     16.73 o
  -4   3   5     1075.30     1108.39     30.40 o
  -3   3   5      373.77      443.23     15.88 o
  -2   3   5     8699.84     8662.30     90.87 o
  -1   3   5    11511.22    11092.56    644.72 o
   0   3   5    13388.65    14258.57    150.47 o
   1   3   5     9924.12     9907.26     82.10 o
   2   3   5     1198.21     1265.74     19.06 o
   3   3   5      162.32      217.63     13.36 o
   4   3   5     7371.60     7000.51    169.24 o
   5   3   5      243.53      281.83     22.31 o
   6   3   5     1755.92     1697.01     52.13 o
   7   3   5      149.76      190.19     31.74 o
   8   3   5     1910.57     2136.59     69.41 o
   9   3   5        0.58       26.21     53.35 o
  -9   4   5      133.20      160.47     63.91 o
  -8   4   5      992.64      979.47     54.83 o
  -7   4   5      318.25      345.33     38.67 o
  -6   4   5      488.98      593.72     31.21 o
  -5   4   5     3089.65     2991.41     53.37 o
  -4   4   5     1006.10     1036.03     37.08 o
  -3   4   5        4.20       11.89      8.94 o
  -2   4   5       18.46       12.77     11.12 o
   0   4   5    26606.18    26790.67    275.88 o
   1   4   5     1302.24     1220.38     18.51 o
   2   4   5    12637.82    13182.15    114.56 o
   3   4   5      179.91      176.93     12.08 o
   4   4   5       36.42       12.43      9.61 o
   5   4   5      452.08      468.64     26.33 o
   6   4   5     1557.24     1457.21     47.03 o
   7   4   5      485.62      473.83     37.41 o
   8   4   5     3091.68     3207.73     81.87 o
  -8   5   5       32.12       12.20     39.11 o
  -7   5   5     1190.37     1199.18     54.32 o
  -6   5   5      246.35      300.23     33.64 o
  -5   5   5     7312.36     7269.42    113.65 o
  -4   5   5     6550.17     6601.87     87.64 o
  -3   5   5     5690.12     5557.02     73.06 o
  -2   5   5     3736.64     3819.39     54.40 o
  -1   5   5       20.53       56.42      9.84 o
   0   5   5    14628.19    13973.65    131.43 o
   1   5   5     4220.12     4256.44     51.04 o
   2   5   5    13722.09    12962.27    113.69 o
   3   5   5      823.40      822.65     22.76 o
   4   5   5     1868.91     1652.77     63.30 o
   5   5   5        0.35        3.65     17.98 o
   6   5   5    12313.14    12168.94    157.47 o
   7   5   5      403.95      499.40     38.94 o
   8   5   5      856.42     1031.94     52.73 o
  -8   6   5      195.75      212.68     44.92 o
  -7   6   5       35.87       59.24     36.45 o
  -6   6   5      353.22      358.70     56.87 o
  -5   6   5      219.06      238.41     31.49 o
  -4   6   5     3562.46     3453.62     66.35 o
  -3   6   5      215.97      247.04     12.17 o
  -2   6   5     4363.77     4555.17     70.97 o
  -1   6   5     3623.01     3909.50     51.64 o
   0   6   5     1784.52     1835.13     23.05 o
   1   6   5      397.84      405.10     12.49 o
   2   6   5      661.62      778.07     17.82 o
   3   6   5      510.16      441.63     17.37 o
   4   6   5       88.42      104.53     18.29 o
   5   6   5     1185.62     1111.79     38.52 o
   6   6   5     1121.69     1103.15     41.76 o
   7   6   5     1231.60     1251.27     48.61 o
   8   6   5      134.30      209.42     59.19 o
  -8   7   5      897.93      804.06     57.11 o
  -7   7   5      518.31      563.96     47.92 o
  -6   7   5     2143.00     2169.63     61.94 o
  -5   7   5       43.75       46.10     23.49 o
  -4   7   5    10232.65     9940.57    240.48 o
  -3   7   5      353.41      418.09     32.44 o
  -2   7   5     3741.55     3708.89     69.04 o
  -1   7   5     2566.72     2540.18     31.78 o
   0   7   5     7843.89     8227.53     70.63 o
   1   7   5       29.59       11.49      7.69 o
   2   7   5    12014.68    12311.42    110.12 o
   3   7   5      572.92      654.27     21.27 o
   4   7   5     1069.56     1012.99     35.26 o
   5   7   5     2022.62     2023.62     51.42 o
   6   7   5     2132.85     2200.62     57.71 o
   7   7   5      159.04      136.40     31.75 o
   8   7   5      691.53      834.70    127.54 o
  -8   8   5      595.07      629.26     45.76 o
  -7   8   5      248.91      234.33     35.80 o
  -6   8   5      145.64      131.52     31.82 o
  -5   8   5      678.77      656.90     36.53 o
  -4   8   5     1261.46     1226.22     45.51 o
  -3   8   5       91.49       24.27     20.44 o
  -2   8   5     4516.49     4865.95     69.23 o
  -1   8   5        7.42        5.85      6.37 o
   0   8   5     1891.10     1903.17     24.17 o
   1   8   5      756.56      786.94     19.06 o
   2   8   5      261.85      228.43     12.08 o
   3   8   5      123.30      167.14     13.49 o
   4   8   5      672.93      678.35     30.85 o
   5   8   5      498.72      447.21     30.83 o
   6   8   5     1481.76     1465.88     50.07 o
   7   8   5       16.81       64.65     36.11 o
   8   8   5     1062.94     1175.58     70.42 o
  -8   9   5      256.39      209.53     39.62 o
  -7   9   5      249.64      253.29     37.44 o
  -6   9   5     1881.84     1896.87     77.23 o
  -5   9   5     2846.50     2909.90     93.34 o
  -4   9   5     2777.32     2831.54     66.72 o
  -3   9   5      212.22      122.40     50.01 o
  -2   9   5     6155.96     6195.18     74.81 o
  -1   9   5     1479.69     1390.57     23.66 o
   0   9   5     3738.31     3406.64     40.66 o
   1   9   5      295.30      352.75     14.07 o
   2   9   5     3314.21     3250.29     44.29 o
   3   9   5      872.52      950.42     25.08 o
   4   9   5     3151.71     3106.96     60.73 o
   5   9   5     2708.33     2598.61     59.92 o
   6   9   5     1159.93     1251.15     51.37 o
   7   9   5       27.12        7.55     37.23 o
   8   9   5     1491.26     1554.74     90.40 o
  -8  10   5        2.76       19.76     40.78 o
  -7  10   5      248.52      214.37     38.40 o
  -6  10   5        6.46       39.50     33.00 o
  -5  10   5     2298.57     2239.88     66.21 o
  -4  10   5     3154.25     3180.36    109.88 o
  -3  10   5       23.95       31.64     22.32 o
  -2  10   5       26.83       27.05     12.20 o
  -1  10   5      586.38      480.22     29.61 o
   0  10   5      239.04      257.87     12.39 o
   1  10   5     1783.50     1782.31     27.53 o
   2  10   5      405.88      460.23     18.44 o
   3  10   5      456.28      442.22     19.46 o
   4  10   5       84.03       93.18     21.34 o
   5  10   5      325.49      335.62     34.17 o
   6  10   5      327.55      293.04     37.35 o
   7  10   5     2850.81     2666.00     85.90 o
   8  10   5      407.36      444.46     66.46 o
  -7  11   5     1145.36     1142.80     55.29 o
  -6  11   5      175.10      215.01     38.59 o
  -5  11   5       55.76       78.98     32.33 o
  -4  11   5     2275.84     2369.38     65.68 o
  -3  11   5     3472.40     3470.30     71.02 o
  -2  11   5     2568.42     2454.66     41.20 o
  -1  11   5      644.02      580.97     19.20 o
   0  11   5     5476.24     5310.13     55.93 o
   1  11   5      262.68      266.72     13.02 o
   2  11   5    12424.92    12414.88    114.58 o
   3  11   5     1270.23     1301.57     31.79 o
   4  11   5     3875.88     3797.76     69.70 o
   5  11   5      623.07      649.56     41.39 o
   6  11   5     2690.50     2632.24     82.71 o
   7  11   5       61.98       14.43     40.70 o
  -7  12   5      123.22      165.95     54.46 o
  -6  12   5      717.48      747.41     52.29 o
  -5  12   5      154.90      140.58     34.84 o
  -4  12   5       39.94       30.47     28.56 o
  -3  12   5     2618.22     2664.68    101.15 o
  -2  12   5      126.56      138.35     17.84 o
  -1  12   5      303.64      257.73     13.57 o
   0  12   5     2749.53     2723.22     35.36 o
   1  12   5     5704.75     5691.39     58.01 o
   2  12   5     1433.77     1406.54     29.74 o
   3  12   5      651.81      629.31     25.03 o
   4  12   5      110.23      100.20     25.45 o
   5  12   5      187.86      122.71     33.04 o
   6  12   5       79.54       74.11     39.31 o
   7  12   5      196.20      244.39     43.67 o
  -7  13   5      322.51      323.76     45.91 o
  -6  13   5     1632.73     1607.56     93.60 o
  -5  13   5       16.04        8.28     33.51 o
  -4  13   5      946.81      968.32     53.43 o
  -3  13   5       21.97       47.90     24.79 o
  -2  13   5     3116.21     3330.95     72.27 o
  -1  13   5        7.94       -3.55     12.17 o
   0  13   5     1322.17     1346.54     28.38 o
   1  13   5     1192.31     1118.52     29.33 o
   2  13   5     2784.43     2947.69     42.44 o
   3  13   5     1079.20     1044.03     34.03 o
   4  13   5     3476.65     3498.54     65.17 o
   5  13   5       74.49       54.81     32.31 o
   6  13   5       94.66      140.50     38.34 o
   7  13   5      673.39      648.11     52.11 o
  -7  14   5      642.69      504.69     91.25 o
  -6  14   5       41.00       37.72     41.52 o
  -5  14   5     1924.45     2018.24    107.92 o
  -4  14   5     1232.44     1268.04     64.76 o
  -3  14   5      987.27      955.36     57.36 o
  -2  14   5      379.48      404.81     24.19 o
  -1  14   5      696.08      727.43     25.36 o
   0  14   5      239.55      232.46     16.54 o
   1  14   5      247.06      222.80     19.49 o
   2  14   5      131.50      125.34     19.59 o
   3  14   5       52.93       39.02     20.55 o
   4  14   5      372.31      382.54     38.57 o
   5  14   5       46.96       52.79     33.23 o
   6  14   5      588.58      545.95     53.90 o
   7  14   5       24.43      118.21     75.57 o
  -6  15   5      248.28      160.21     51.56 o
  -5  15   5      681.08      691.78     68.41 o
  -4  15   5       33.72       74.68     37.74 o
  -3  15   5     3223.15     3376.80    127.83 o
  -2  15   5     6527.04     6664.81    117.26 o
  -1  15   5      833.74      846.66     27.30 o
   0  15   5     2400.76     2452.33     42.80 o
   1  15   5      147.77      156.61     20.71 o
   2  15   5      371.82      387.00     23.75 o
   3  15   5      123.22       48.37     25.99 o
   4  15   5     2657.99     2839.32     66.57 o
   5  15   5      515.75      505.81     43.38 o
   6  15   5      891.62      904.13     55.69 o
  -6  16   5      417.54      359.52     62.77 o
  -5  16   5       26.12       67.80     43.67 o
  -4  16   5      135.19      155.23     42.07 o
  -3  16   5      126.33      124.13     31.50 o
  -2  16   5     1632.92     1782.36     49.08 o
  -1  16   5        4.38       -2.04     15.51 o
   0  16   5     1094.94     1167.07     35.05 o
   1  16   5      360.07      321.23     26.10 o
   2  16   5      751.28      758.38     30.09 o
   3  16   5     1804.46     1856.68     55.54 o
   4  16   5        3.02       27.45     39.87 o
   5  16   5       14.88       42.43     35.90 o
   6  16   5       71.04      128.61     42.70 o
  -5  17   5       21.78      -25.70     49.70 o
  -4  17   5     1075.35      860.11     59.45 o
  -3  17   5     1925.63     1996.07    135.00 o
  -2  17   5      150.42      141.97     33.95 o
  -1  17   5        8.51       -5.28     20.90 o
   0  17   5      525.81      500.69     26.16 o
   1  17   5      175.96      148.57     24.82 o
   2  17   5     2768.12     2840.22     56.03 o
   3  17   5      900.34      880.96     44.03 o
   4  17   5      171.53      134.76     44.59 o
   5  17   5        6.60       69.21     73.78 o
  -5  18   5       12.44       21.35     53.25 o
  -4  18   5      292.72      305.62     49.32 o
  -3  18   5      493.45      600.28    118.45 o
  -2  18   5       55.44       79.37     29.85 o
  -1  18   5     1730.77     1707.60     48.11 o
   0  18   5      525.57      531.91     27.68 o
   1  18   5      349.90      339.32     29.41 o
   2  18   5       82.88       65.14     28.48 o
   3  18   5        4.75       -3.31     29.21 o
   4  18   5      378.09      280.94     44.81 o
   5  18   5      596.37      575.26     75.85 o
  -4  19   5      880.68      788.82    100.17 o
  -3  19   5      264.10      299.69     49.81 o
  -2  19   5      438.03      467.38     40.57 o
  -1  19   5      256.68      269.85     39.70 o
   0  19   5      669.17      680.17     30.57 o
   1  19   5      418.56      345.83     30.29 o
   2  19   5      627.62      609.26     41.70 o
   3  19   5      190.23      117.84     45.52 o
   4  19   5      761.88      738.72     63.90 o
  -3  20   5      298.43      327.06     48.23 o
  -2  20   5        1.89       31.37     34.10 o
  -1  20   5       32.82       40.90     25.81 o
   0  20   5      366.58      364.03     34.68 o
   1  20   5      260.61      247.58     32.18 o
   2  20   5      169.93      176.41     31.86 o
   3  20   5        3.99        0.01     42.12 o
  -2  21   5      402.40      447.18     50.61 o
  -1  21   5      871.41     1000.78     47.93 o
   0  21   5     2356.73     2614.95     63.16 o
   1  21   5      580.87      579.54     38.61 o
   2  21   5     1439.84     1511.35     76.55 o
  -8   0   6     3846.60     3875.94    154.11 o
  -7   0   6     3387.09     3497.32     95.35 o
  -6   0   6      855.88      997.42     60.56 o
  -5   0   6       50.95       55.03     25.67 o
  -4   0   6    20349.09    20541.11    309.04 o
  -3   0   6     3375.61     3690.17     99.11 o
  -2   0   6     8457.80     8240.38    140.97 o
  -1   0   6       88.90      142.06     21.37 o
   0   0   6    17454.85    18066.85    294.82 o
   1   0   6    13473.15    13542.95    169.59 o
   3   0   6     1860.93     1851.07     43.62 o
   4   0   6     1391.58     1262.73     50.87 o
   5   0   6       41.36       32.85     32.20 o
   6   0   6     3981.18     3937.34    108.16 o
   7   0   6     1460.49     1510.97     79.93 o
   8   0   6     1069.90     1096.70     75.48 o
   9   0   6      141.21      200.66    107.14 o
  -9   1   6       40.96      146.12     71.86 o
  -8   1   6      348.88      364.35     51.40 o
  -7   1   6       22.49       30.57     29.24 o
  -6   1   6      960.07      945.50     35.68 o
  -5   1   6      935.80     1029.59     32.89 o
  -4   1   6      159.54      120.72     16.83 o
  -3   1   6       70.92       77.89     13.53 o
  -2   1   6     2265.99     2326.17     35.97 o
  -1   1   6     9914.32     9961.74    150.56 o
   0   1   6      236.43      275.36     12.51 o
   1   1   6     1444.54     1416.26     21.71 o
   2   1   6     5361.44     5397.80     54.78 o
   3   1   6     5570.04     5752.98     76.10 o
   4   1   6      617.87      559.09     28.64 o
   5   1   6      936.34      918.03     35.03 o
   6   1   6      995.73     1001.92     40.89 o
   7   1   6      512.76      548.67     44.31 o
   8   1   6       77.09      144.46     36.77 o
   9   1   6      455.99      554.24     53.15 o
  -9   2   6        2.62      118.83     90.56 o
  -8   2   6      136.40      237.02     64.55 o
  -7   2   6      303.36      293.71     35.42 o
  -6   2   6     5034.15     5164.01     84.06 o
  -5   2   6     1396.89     1421.70     38.14 o
  -4   2   6     2417.40     2440.27     44.97 o
  -3   2   6       66.35       42.31      8.42 o
  -2   2   6     1066.61     1105.59     20.52 o
  -1   2   6     3325.17     3278.36     71.17 o
   0   2   6     9651.79     9463.51    160.66 o
   1   2   6     2060.59     2200.65     29.13 o
   2   2   6     1661.96     1486.28     20.55 o
   3   2   6     1274.01     1185.88     25.79 o
   4   2   6     5602.30     5492.25    117.92 o
   5   2   6      275.94      329.78     25.06 o
   6   2   6     3452.26     3434.13     83.35 o
   7   2   6      941.50     1021.31     46.69 o
   8   2   6      236.53      291.03     39.82 o
   9   2   6      885.44      976.85     64.03 o
  -9   3   6      358.05      488.04    124.42 o
  -8   3   6      248.22      234.85     54.19 o
  -7   3   6       44.71       33.33     29.70 o
  -6   3   6      568.21      577.50     35.92 o
  -5   3   6       41.75       -2.92     20.40 o
  -4   3   6      602.26      618.12     20.67 o
  -3   3   6      343.09      332.59     13.42 o
  -2   3   6      380.48      454.67     15.98 o
  -1   3   6    22809.02    23875.88    460.84 o
   0   3   6     5862.94     5928.07     87.42 o
   1   3   6      902.07      933.20     18.86 o
   2   3   6     3719.87     4111.14     42.24 o
   3   3   6       86.06       98.94     10.73 o
   4   3   6      274.65      174.83     60.91 o
   5   3   6     1134.15     1126.22     41.27 o
   6   3   6       87.58       61.34     26.50 o
   7   3   6      495.58      531.63     38.81 o
   8   3   6      328.11      447.74     46.66 o
  -8   4   6      476.61      474.21     46.02 o
  -7   4   6       19.13       28.78     32.74 o
  -6   4   6     3001.00     3115.96     60.81 o
  -5   4   6     3559.84     3647.87     60.05 o
  -4   4   6     5642.17     5789.79     71.16 o
  -3   4   6     1964.79     1947.46     28.26 o
  -2   4   6    22842.91    20587.69   2312.23 o
  -1   4   6        5.07       -4.48      4.48 o
   0   4   6    14437.93    14488.35    151.87 o
   1   4   6     1659.51     1764.33     21.33 o
   2   4   6    28845.62    29909.74    249.55 o
   3   4   6     3193.21     3250.19     44.03 o
   4   4   6     7816.99     7254.78    258.46 o
   5   4   6      136.63      166.82     27.63 o
   6   4   6       41.15       46.36     24.78 o
   7   4   6      330.41      361.46     36.18 o
   8   4   6      204.43      265.42     40.19 o
  -8   5   6        3.77        2.85     38.49 o
  -7   5   6      212.31      274.71     38.05 o
  -6   5   6      132.09      109.45     30.58 o
  -5   5   6      663.13      650.50     30.05 o
  -4   5   6     2010.79     2018.51     39.31 o
  -3   5   6      337.46      310.08     15.04 o
  -2   5   6      254.52      240.88     12.00 o
  -1   5   6     1818.37     1874.33     31.74 o
   0   5   6        6.91       -1.50      4.03 o
   1   5   6      373.60      417.55     11.48 o
   2   5   6      956.27     1055.03     21.79 o
   3   5   6      379.41      390.81     16.40 o
   4   5   6      973.36      898.77     31.27 o
   5   5   6        4.81       -3.92     18.94 o
   6   5   6      910.56      982.06     39.96 o
   7   5   6     1268.59     1296.11     52.63 o
   8   5   6      328.15      336.80     41.54 o
  -8   6   6     1483.48     1573.84     83.22 o
  -7   6   6      192.97      179.90     38.79 o
  -6   6   6     1043.51     1070.29     55.69 o
  -5   6   6      253.23      233.34     33.66 o
  -4   6   6     8890.40     8941.67    164.97 o
  -3   6   6     1644.70     1464.92    102.02 o
  -2   6   6    43664.84    44464.37    614.12 o
  -1   6   6      381.19      388.20     23.80 o
   0   6   6     8539.62     8402.71     68.71 o
   1   6   6     7673.40     7698.07     74.61 o
   2   6   6     3631.87     3258.44     37.73 o
   3   6   6      120.26      121.74     13.62 o
   4   6   6     4023.17     3693.86     63.47 o
   5   6   6     1724.84     1679.74     47.59 o
   6   6   6      663.03      712.62     36.64 o
   7   6   6      291.28      353.32     37.69 o
   8   6   6     1319.11     1335.19     59.18 o
  -8   7   6       90.40       73.27     43.09 o
  -7   7   6      342.41      313.08     42.21 o
  -6   7   6      562.44      492.97     36.09 o
  -5   7   6       91.28       71.40     24.49 o
  -4   7   6      642.79      588.17     30.48 o
  -3   7   6      118.48      110.69     33.91 o
  -2   7   6     5304.50     5394.47     82.22 o
  -1   7   6    21063.39    22368.73    216.74 o
   0   7   6      174.52      195.69      8.28 o
   1   7   6      524.04      579.97     14.17 o
   2   7   6      817.16      772.12     23.70 o
   3   7   6      569.88      508.94     18.08 o
   4   7   6      979.27     1010.83     35.16 o
   5   7   6     2617.49     2310.97     55.15 o
   6   7   6      555.28      604.22     36.96 o
   7   7   6      513.72      562.87     40.10 o
   8   7   6        5.55       59.96     46.62 o
  -8   8   6     1623.53     1556.89     95.85 o
  -7   8   6       27.21       -1.65     34.74 o
  -6   8   6     4726.38     4614.18    204.38 o
  -5   8   6       23.41       10.79     24.91 o
  -4   8   6       39.20       21.20     22.36 o
  -3   8   6      440.43      453.05     31.43 o
  -2   8   6     1906.82     1791.50     45.09 o
  -1   8   6     1668.80     1791.31     25.63 o
   0   8   6     6178.80     6404.72     55.75 o
   1   8   6     6225.59     6163.93     61.06 o
   2   8   6     1331.84     1302.06     23.96 o
   3   8   6      575.72      635.67     20.53 o
   4   8   6     8490.91     8267.60    103.37 o
   5   8   6     1336.21     1263.14     44.22 o
   6   8   6     1300.27     1400.81     49.39 o
   7   8   6      220.09      243.05     38.33 o
   8   8   6      122.25      139.02     88.39 o
  -8   9   6       15.91      -14.28     36.74 o
  -7   9   6      190.48      153.95     37.18 o
  -6   9   6     1346.99     1306.64     54.69 o
  -5   9   6      833.17      873.47     42.28 o
  -4   9   6        4.21       -9.05     22.87 o
  -3   9   6      660.87      720.82     68.03 o
  -2   9   6     1372.25     1340.12     42.23 o
  -1   9   6       27.37       13.31      7.37 o
   0   9   6        3.96        1.37      6.96 o
   1   9   6       71.47       55.30      9.40 o
   2   9   6     1736.80     1600.14     30.15 o
   3   9   6     1868.37     1783.06     33.94 o
   4   9   6       13.41       -6.08     18.79 o
   5   9   6       46.89       17.57     24.10 o
   6   9   6       17.76        4.30     32.55 o
   7   9   6      235.87      243.95     47.05 o
   8   9   6      120.55      197.15     60.96 o
  -8  10   6     1388.82     1430.15    139.68 o
  -7  10   6     1283.47     1217.72     68.90 o
  -6  10   6     1937.50     1896.68     75.52 o
  -5  10   6      139.50      144.00     31.50 o
  -4  10   6    11300.11    11398.48    303.66 o
  -3  10   6      993.86      928.26     42.80 o
  -2  10   6     7257.46     7198.82     88.39 o
  -1  10   6      398.18      342.83     18.40 o
   0  10   6     8972.18     8997.73     83.50 o
   1  10   6      467.39      435.31     15.82 o
   2  10   6     6148.10     6165.73     68.59 o
   3  10   6      226.85      228.10     17.47 o
   4  10   6      101.80      122.84     21.94 o
   5  10   6     1179.93     1122.53     47.87 o
   6  10   6       68.37       78.09     33.26 o
   7  10   6        8.48      -17.06     39.98 o
   8  10   6       45.68       30.20     57.21 o
  -7  11   6      338.48      205.84     41.07 o
  -6  11   6      614.23      582.68     47.78 o
  -5  11   6      521.46      480.99     39.60 o
  -4  11   6        1.09       20.81     26.76 o
  -3  11   6     4480.44     4340.90    102.01 o
  -2  11   6       18.93       37.58     14.95 o
  -1  11   6      404.08      400.59     21.08 o
   0  11   6     4697.44     4589.74     50.76 o
   1  11   6        2.98       -1.46     10.38 o
   2  11   6       71.60       84.36     13.96 o
   3  11   6     2403.40     2362.53     41.18 o
   4  11   6       10.81        9.42     21.11 o
   5  11   6      209.53      214.55     33.82 o
   6  11   6        0.07        7.01     34.18 o
   7  11   6       53.90       92.25     43.50 o
  -7  12   6      440.21      496.34     47.46 o
  -6  12   6      154.60      116.88     39.29 o
  -5  12   6      504.91      534.25     42.55 o
  -4  12   6     5277.01     5386.82    170.26 o
  -3  12   6      283.40      267.66     33.72 o
  -2  12   6     1764.72     1788.87     40.15 o
  -1  12   6     1702.67     1639.14     29.29 o
   0  12   6     3752.71     3802.47     45.01 o
   1  12   6       63.25       66.83     14.09 o
   2  12   6     3330.59     3435.00     45.26 o
   3  12   6      667.35      670.52     24.71 o
   4  12   6      338.44      387.20     41.47 o
   5  12   6      335.63      360.32     37.86 o
   6  12   6     1795.43     1719.45     70.22 o
   7  12   6     1154.06     1049.04     63.66 o
  -7  13   6      781.26      713.92     97.90 o
  -6  13   6       23.12       56.07     40.54 o
  -5  13   6      175.30      147.57     37.16 o
  -4  13   6       17.48      -11.89     31.47 o
  -3  13   6      141.88      120.80     26.52 o
  -2  13   6      134.51      176.50     19.79 o
  -1  13   6      758.68      800.71     25.42 o
   0  13   6      306.80      281.27     16.38 o
   1  13   6       75.45       76.78     15.54 o
   2  13   6       96.39      115.77     15.71 o
   3  13   6       73.38       59.56     18.28 o
   4  13   6      290.71      251.54     27.51 o
   5  13   6      768.97      702.06     42.05 o
   6  13   6       67.85       97.53     37.56 o
   7  13   6       23.62       13.03     48.81 o
  -7  14   6       41.76       56.14    102.23 o
  -6  14   6     1761.71     1629.75    121.30 o
  -5  14   6      997.76     1011.86     74.95 o
  -4  14   6      743.88      781.16     51.47 o
  -3  14   6      420.56      444.53     41.53 o
  -2  14   6      417.92      465.85     24.83 o
  -1  14   6      174.05      152.62     14.69 o
   0  14   6     5727.00     5643.81     67.06 o
   1  14   6        3.20        3.86     15.69 o
   2  14   6     3113.25     3218.58     53.58 o
   3  14   6     2712.39     2802.05     48.96 o
   4  14   6     2103.29     2094.56     54.44 o
   5  14   6       84.77      113.09     34.55 o
   6  14   6     1161.83     1121.53     57.87 o
  -6  15   6       13.04       11.46     45.92 o
  -5  15   6      252.22      207.37     45.50 o
  -4  15   6      102.02      110.60     38.76 o
  -3  15   6      402.56      431.24     36.06 o
  -2  15   6      197.91      237.28     28.92 o
  -1  15   6       85.57       35.97     15.15 o
   0  15   6      191.13      215.84     18.46 o
   1  15   6      579.38      596.50     27.04 o
   2  15   6       97.65       89.94     20.45 o
   3  15   6        7.52        0.99     23.74 o
   4  15   6      337.81      327.90     33.44 o
   5  15   6      130.72      171.20     37.31 o
   6  15   6       88.86       66.28     39.89 o
  -6  16   6     1163.63     1045.68     79.71 o
  -5  16   6      294.31      236.94     48.14 o
  -4  16   6     3798.66     3867.40    340.46 o
  -3  16   6       34.79       43.28     29.58 o
  -2  16   6     2865.46     2949.39     76.35 o
  -1  16   6      122.21       95.60     19.75 o
   0  16   6     1416.78     1560.37     39.29 o
   1  16   6     2599.24     2658.53     55.51 o
   2  16   6      633.17      640.52     28.99 o
   3  16   6        4.19       -7.55     23.93 o
   4  16   6       56.83       47.03     41.37 o
   5  16   6       15.39       73.78     46.89 o
   6  16   6      377.09      333.86     56.09 o
  -5  17   6     1296.31     1144.25    113.55 o
  -4  17   6        7.58       95.25     42.00 o
  -3  17   6      700.03      596.65     42.37 o
  -2  17   6      503.50      480.90     42.32 o
  -1  17   6      351.43      377.54     26.31 o
   0  17   6      154.67      136.94     21.66 o
   1  17   6     3155.08     3312.96     63.47 o
   2  17   6     1293.63     1283.02     44.95 o
   3  17   6       11.14        6.28     26.83 o
   4  17   6      243.77      252.17     42.68 o
   5  17   6       56.11       77.15     59.57 o
  -5  18   6       45.36       99.94     55.61 o
  -4  18   6       74.83       36.93     43.72 o
  -3  18   6      234.07      238.56     56.00 o
  -2  18   6      414.94      469.30     40.99 o
  -1  18   6      383.48      403.67     29.18 o
   0  18   6      630.46      694.58     29.65 o
   1  18   6      446.31      390.65     29.85 o
   2  18   6     1354.40     1347.10     46.70 o
   3  18   6       10.42       10.72     34.25 o
   4  18   6      516.20      429.16     47.25 o
   5  18   6      615.21      595.15     61.57 o
  -4  19   6      165.82       67.79     55.34 o
  -3  19   6      124.58      145.01     67.96 o
  -2  19   6      168.98      208.30     33.54 o
  -1  19   6        5.13       11.86     24.18 o
   0  19   6       83.10      138.39     26.62 o
   1  19   6      194.02      201.61     29.03 o
   2  19   6       25.14        3.11     29.07 o
   3  19   6        6.81       19.93     35.80 o
   4  19   6        1.82       39.70     89.72 o
  -3  20   6      246.13      326.50     50.63 o
  -2  20   6     2797.33     2940.71     78.41 o
  -1  20   6      508.49      531.92     44.18 o
   0  20   6     1665.89     1697.59     71.30 o
   1  20   6       10.28       24.32     29.34 o
   2  20   6      187.36      151.98     31.98 o
   3  20   6      450.71      490.41     45.55 o
  -2  21   6       27.53       72.41     47.94 o
  -1  21   6       65.66       99.75     33.80 o
   0  21   6      311.82      293.64     30.27 o
   1  21   6      104.14      128.65     31.80 o
   2  21   6       15.43       23.75     30.19 o
  -9   1   7        1.02       90.18     94.55 o
  -8   1   7     1757.11     1873.83     82.85 o
  -7   1   7       83.47      106.28     31.17 o
  -6   1   7      517.13      580.62     30.40 o
  -5   1   7     2223.44     2282.98     55.91 o
  -4   1   7     2081.95     2079.58     43.48 o
  -3   1   7      477.09      543.33     21.06 o
  -2   1   7     2579.59     2311.43     39.43 o
  -1   1   7     4676.14     4633.09     74.78 o
   0   1   7     1190.01     1231.13     24.74 o
   1   1   7    14516.90    14667.48    136.16 o
   2   1   7     9808.46     9657.08    241.89 o
   3   1   7     2539.70     2259.23     35.86 o
   4   1   7     5345.01     5336.30     99.14 o
   5   1   7     5864.06     5722.91     92.23 o
   6   1   7       20.53       -0.02     22.89 o
   7   1   7      409.91      483.83     38.52 o
   8   1   7      763.10      786.27     49.04 o
  -8   2   7       12.28       53.29     61.22 o
  -7   2   7      142.31      157.03     32.38 o
  -6   2   7     4346.46     4422.72     83.12 o
  -5   2   7      985.29      984.80     34.25 o
  -4   2   7       65.78       45.53     15.49 o
  -3   2   7     2552.01     2811.66     38.85 o
  -2   2   7     3576.17     3694.51     54.70 o
  -1   2   7      214.32      213.83     11.25 o
   0   2   7     4610.00     4773.36     62.94 o
   1   2   7      660.65      773.83     17.14 o
   2   2   7    16349.18    16687.46    156.16 o
   3   2   7       23.24       10.48      9.68 o
   4   2   7     2228.57     2080.63     56.42 o
   5   2   7      710.13      667.65     32.22 o
   6   2   7      914.25      929.34     40.88 o
   7   2   7      197.95      231.64     33.53 o
   8   2   7      690.85      810.61     49.46 o
  -8   3   7       64.50       68.71     45.75 o
  -7   3   7      328.37      299.19     67.31 o
  -6   3   7     1116.79     1185.65     45.28 o
  -5   3   7      636.74      702.35     28.48 o
  -4   3   7     2563.00     2606.77     40.76 o
  -3   3   7      330.54      388.03     14.36 o
  -2   3   7    17691.50    18156.35    261.07 o
  -1   3   7     6846.44     6604.84    151.58 o
   0   3   7    18795.08    17893.12    348.80 o
   1   3   7       52.09       75.49      7.24 o
   2   3   7    14046.45    14465.91    131.27 o
   3   3   7    11522.58    11549.86    124.75 o
   4   3   7     1572.37     1419.63     49.01 o
   5   3   7    10795.42    10636.38    147.63 o
   6   3   7     2242.30     2145.97     59.44 o
   7   3   7     1550.11     1632.23     58.05 o
   8   3   7        8.80      115.12     40.31 o
  -8   4   7      277.26      298.58     53.34 o
  -7   4   7       18.07       11.14     32.01 o
  -6   4   7      160.31      157.12     31.65 o
  -5   4   7     5547.14     5699.01    113.59 o
  -4   4   7      136.72      150.10     16.26 o
  -3   4   7     4760.05     4954.26     64.03 o
  -2   4   7     2731.15     3221.81     52.04 o
  -1   4   7      435.34      395.67     20.10 o
   0   4   7       82.82       68.32      9.74 o
   1   4   7      373.00      384.05     15.12 o
   2   4   7     1939.65     2042.44     27.49 o
   3   4   7     8904.03     8867.06     94.94 o
   4   4   7      289.82      264.85     20.95 o
   5   4   7      431.32      413.88     36.68 o
   6   4   7      455.65      538.19     35.42 o
   7   4   7        7.19       26.81     30.28 o
   8   4   7        2.08       53.51     39.42 o
  -8   5   7     2558.53     2605.00     99.42 o
  -7   5   7       92.60       67.02     34.23 o
  -6   5   7     2396.11     2402.39     73.19 o
  -5   5   7     1234.57     1268.14     46.05 o
  -4   5   7     5493.93     5381.64     80.07 o
  -3   5   7     9775.18    10016.59    164.66 o
  -2   5   7     2858.08     2941.97     52.50 o
  -1   5   7     3014.40     3093.83     49.82 o
   0   5   7      463.00      459.64     21.54 o
   1   5   7     9778.49     9387.30     80.33 o
   2   5   7     1364.62     1640.22     25.16 o
   3   5   7      306.26      300.12     13.65 o
   4   5   7      200.53      221.83     20.93 o
   5   5   7       96.80       75.59     21.58 o
   6   5   7      224.70      274.84     31.17 o
   7   5   7     3888.58     3779.45     84.90 o
   8   5   7     1127.27     1273.14     58.76 o
  -8   6   7        3.64       43.66     41.48 o
  -7   6   7      164.97      160.46     38.20 o
  -6   6   7     1514.24     1667.08     65.93 o
  -5   6   7      103.09       99.49     24.24 o
  -4   6   7      541.69      476.78     30.09 o
  -3   6   7       23.22        8.42     10.04 o
  -2   6   7     5834.84     6006.05    518.66 o
  -1   6   7      138.15      187.51      9.74 o
   0   6   7      903.07      923.73     16.53 o
   1   6   7     1331.94     1254.08     20.66 o
   2   6   7      111.48      108.58      9.78 o
   3   6   7      157.59      211.94     13.45 o
   4   6   7       90.65       94.57     17.19 o
   5   6   7        4.68       16.34     20.94 o
   6   6   7      244.91      183.26     28.36 o
   7   6   7      117.39      187.91     35.70 o
   8   6   7      136.03      196.58     40.98 o
  -8   7   7       21.82       10.08     42.37 o
  -7   7   7       40.33        8.94     37.09 o
  -6   7   7     1638.90     1727.51     57.37 o
  -5   7   7      246.48      244.41     28.13 o
  -4   7   7     1942.06     1946.19     52.20 o
  -3   7   7       45.67        5.43     15.74 o
  -2   7   7      118.35       94.57     15.66 o
  -1   7   7     1875.24     2070.12     32.05 o
   0   7   7    12075.33    11870.71     95.62 o
   1   7   7     7444.25     7422.03     67.69 o
   2   7   7     6600.16     6682.38     67.12 o
   3   7   7     7982.71     7883.34     82.73 o
   4   7   7      915.77      946.09     31.32 o
   5   7   7     3702.15     3408.98     66.99 o
   6   7   7      409.98      505.91     35.06 o
   7   7   7     5424.14     5330.07    103.81 o
   8   7   7      214.66      289.93     46.99 o
  -8   8   7      659.29      695.16     56.66 o
  -7   8   7       49.27       60.70     32.46 o
  -6   8   7       42.90       45.54     29.95 o
  -5   8   7     1866.34     1808.75     76.18 o
  -4   8   7        9.60        0.80     22.31 o
  -3   8   7      279.06      325.50     32.31 o
  -2   8   7      778.63      821.03     30.70 o
  -1   8   7       66.49       88.90      9.86 o
   0   8   7      746.31      806.16     15.64 o
   1   8   7     1773.29     1803.96     27.48 o
   2   8   7       82.89       86.70     11.36 o
   3   8   7       23.71       14.86     12.72 o
   4   8   7        5.87       -7.88     17.82 o
   5   8   7      123.32      167.44     30.87 o
   6   8   7       12.97       18.22     27.49 o
   7   8   7      246.78      289.70     49.45 o
   8   8   7       70.90       35.28     49.62 o
  -8   9   7       16.84       -6.28     36.99 o
  -7   9   7       93.24       60.35     33.78 o
  -6   9   7     1845.67     1900.24     95.67 o
  -5   9   7      108.51      103.67     28.91 o
  -4   9   7     3172.17     3376.24     93.45 o
  -3   9   7      208.41      232.15     28.16 o
  -2   9   7     1555.74     1539.03     44.93 o
  -1   9   7     1106.34     1161.74     23.52 o
   0   9   7     8540.90     8205.09     72.72 o
   1   9   7       50.22       29.60      8.84 o
   2   9   7     1115.65     1093.11     26.06 o
   3   9   7     5341.68     5243.40     63.11 o
   4   9   7      313.50      352.32     24.91 o
   5   9   7     1093.09     1134.21     43.14 o
   6   9   7     3337.57     3165.72     72.10 o
   7   9   7     1112.71     1161.39     73.90 o
   8   9   7     1025.53     1036.65    133.74 o
  -8  10   7        8.35       47.86     77.83 o
  -7  10   7        1.81      -18.75     33.71 o
  -6  10   7      539.34      573.08     43.74 o
  -5  10   7       87.55      120.17     31.73 o
  -4  10   7      804.56      803.38     48.09 o
  -3  10   7      831.01      749.05     40.10 o
  -2  10   7       91.06       84.55     19.86 o
  -1  10   7       16.22       27.46      8.40 o
   0  10   7      679.14      739.73     22.33 o
   1  10   7      395.07      423.18     16.60 o
   2  10   7     4544.93     4388.33     54.54 o
   3  10   7       25.74       17.67     14.90 o
   4  10   7      584.01      606.34     29.98 o
   5  10   7      176.24      166.11     28.39 o
   6  10   7      453.81      388.25     39.91 o
   7  10   7       12.94       20.76     41.35 o
  -7  11   7        0.61       11.57     39.79 o
  -6  11   7      919.65      936.66     81.32 o
  -5  11   7      506.66      567.39     44.03 o
  -4  11   7     1771.37     1834.83     91.07 o
  -3  11   7     1977.33     2052.69     65.82 o
  -2  11   7     3838.76     3685.36     74.30 o
  -1  11   7      261.54      270.20     18.45 o
   0  11   7      444.09      501.55     16.89 o
   1  11   7     6142.00     6245.20     68.48 o
   2  11   7      681.30      654.03     26.22 o
   3  11   7      784.64      807.96     25.89 o
   4  11   7     2233.55     2095.39     50.70 o
   5  11   7      515.59      516.68     41.99 o
   6  11   7        6.65        8.26     34.54 o
   7  11   7      158.00      191.99     46.54 o
  -7  12   7       28.74        4.80     42.38 o
  -6  12   7      211.15      186.47     42.05 o
  -5  12   7      885.93      873.10     76.22 o
  -4  12   7      172.20      182.70     34.83 o
  -3  12   7     2224.53     2232.91     74.33 o
  -2  12   7      671.81      741.69     35.43 o
  -1  12   7       53.57       49.31     11.93 o
   0  12   7       14.25       26.38     11.58 o
   1  12   7      519.22      528.31     23.79 o
   2  12   7      203.87      173.41     15.75 o
   3  12   7      726.31      711.19     26.02 o
   4  12   7       44.01        7.89     28.87 o
   5  12   7      219.72      234.68     36.30 o
   6  12   7      199.12      190.46     42.22 o
   7  12   7      238.28      213.06     48.44 o
  -7  13   7        2.76      -46.69     46.69 o
  -6  13   7      564.32      501.23     48.75 o
  -5  13   7      218.65      170.40     49.51 o
  -4  13   7       97.10       83.22     34.46 o
  -3  13   7       56.17       55.87     30.47 o
  -2  13   7     2620.81     2685.10     50.04 o
  -1  13   7     3666.65     3523.26     49.18 o
   0  13   7     1945.43     1973.42     35.78 o
   1  13   7       58.13       69.89     15.57 o
   2  13   7     9409.77     9387.83    103.78 o
   3  13   7     3787.26     3830.10     59.63 o
   4  13   7     1259.88     1231.11     45.09 o
   5  13   7     5176.58     5262.45    103.59 o
   6  13   7      172.63      217.93     44.60 o
   7  13   7      891.05      948.24     69.54 o
  -6  14   7      107.83       68.16     46.16 o
  -5  14   7      723.62      746.33     79.93 o
  -4  14   7       16.83       -9.88     34.09 o
  -3  14   7        2.02       13.87     27.65 o
  -2  14   7       10.36      -12.16     18.25 o
  -1  14   7     2135.76     2110.66     38.93 o
   0  14   7       96.71       95.57     16.22 o
   1  14   7     2752.83     2780.70     47.36 o
   2  14   7      238.02      266.37     21.07 o
   3  14   7     1320.11     1316.09     43.01 o
   4  14   7     1136.66     1035.28     40.35 o
   5  14   7      850.91      802.60     48.40 o
   6  14   7      312.18      301.23     43.78 o
  -6  15   7     1051.74      939.94     71.92 o
  -5  15   7       96.68       64.03     43.57 o
  -4  15   7      236.60      273.52     42.78 o
  -3  15   7       74.11       96.42     34.26 o
  -2  15   7     3303.90     3423.02     84.46 o
  -1  15   7     3457.93     3545.60     54.64 o
   0  15   7      167.90      172.53     18.37 o
   1  15   7       30.48       36.13     21.34 o
   2  15   7     1680.90     1726.88     40.67 o
   3  15   7      414.37      415.68     31.00 o
   4  15   7      362.13      299.69     41.00 o
   5  15   7     1236.40     1194.89     56.61 o
   6  15   7      314.40      243.13     43.75 o
  -6  16   7      170.65      178.10     59.57 o
  -5  16   7      867.10      889.54     63.82 o
  -4  16   7      551.85      554.84     51.88 o
  -3  16   7     1311.78     1311.27     95.01 o
  -2  16   7       84.40       58.03     23.97 o
  -1  16   7       64.57       25.15     18.79 o
   0  16   7      272.76      287.49     22.61 o
   1  16   7      565.07      565.21     30.18 o
   2  16   7      518.45      466.62     28.10 o
   3  16   7     1602.77     1604.29     51.87 o
   4  16   7      223.13      259.21     45.75 o
   5  16   7      149.96      160.79     57.98 o
   6  16   7       17.62      133.63     69.68 o
  -5  17   7      153.47       61.83     47.58 o
  -4  17   7      645.28      565.42     54.07 o
  -3  17   7      179.12      191.98     35.42 o
  -2  17   7     1173.02     1138.44     60.53 o
  -1  17   7        6.20       24.33     21.35 o
   0  17   7      462.22      469.69     25.66 o
   1  17   7     3632.36     3798.38     80.57 o
   2  17   7     2000.28     2039.57     53.36 o
   3  17   7      427.75      445.09     42.92 o
   4  17   7     1457.77     1310.45     62.69 o
   5  17   7      405.76      357.99     67.50 o
  -5  18   7        1.42      -50.24    137.05 o
  -4  18   7       71.74       91.59     44.81 o
  -3  18   7      101.56       44.98     38.27 o
  -2  18   7      838.89      847.54     41.84 o
  -1  18   7      331.47      367.93     40.11 o
   0  18   7     1252.72     1275.05     50.10 o
   1  18   7      812.63      781.08     35.57 o
   2  18   7      666.20      701.93     36.27 o
   3  18   7       11.85       37.30     35.98 o
   4  18   7     1127.02      985.57     56.70 o
  -4  19   7     1279.08     1047.48     95.12 o
  -3  19   7       43.00      106.25     63.84 o
  -2  19   7       14.53       35.14     31.28 o
  -1  19   7      191.45      168.51     30.49 o
   0  19   7      845.95      925.22     34.26 o
   1  19   7       75.69      107.01     27.75 o
   2  19   7     1160.30     1252.08     70.12 o
   3  19   7     1122.92     1034.94     52.98 o
   4  19   7        5.33      -35.82     60.28 o
  -3  20   7        7.93       77.56     51.39 o
  -2  20   7       12.68       37.85     42.19 o
  -1  20   7      248.51      223.49     34.35 o
   0  20   7        3.39       -4.13     24.32 o
   1  20   7     1446.00     1409.60     75.88 o
   2  20   7       11.21       24.64     30.88 o
   3  20   7      578.60      573.77     47.19 o
  -2  21   7       23.45       96.49     45.08 o
  -1  21   7       27.93       22.23     32.94 o
   0  21   7      592.55      576.11     41.60 o
   1  21   7      502.71      492.20     49.02 o
   2  21   7        8.42       11.83     30.00 o
  -8   0   8       13.19       85.68     59.52 o
  -7   0   8      739.13      842.35     77.65 o
  -6   0   8     1599.65     1610.77     63.66 o
  -5   0   8     2407.74     2390.74     66.74 o
  -4   0   8      755.24      822.19     43.24 o
  -3   0   8    11392.08    11415.34    243.52 o
  -2   0   8     3998.90     4311.21     82.19 o
  -1   0   8     1534.40     1692.01     42.10 o
   0   0   8    14983.60    14936.01    249.64 o
   1   0   8    13107.76    13501.00    169.56 o
   2   0   8      387.97      370.98     20.66 o
   3   0   8     9082.16     8481.39    153.61 o
   4   0   8       31.52       34.11     22.67 o
   5   0   8      122.83       63.53     35.44 o
   6   0   8       52.43       93.79     36.20 o
   7   0   8     6813.90     6912.89    167.52 o
   8   0   8       83.92      191.11     55.25 o
  -8   1   8       10.85      -16.78     59.06 o
  -7   1   8      911.94      944.07     55.99 o
  -6   1   8     2426.26     2463.85     56.40 o
  -5   1   8        3.83        8.19     17.84 o
  -4   1   8        1.47      -10.32     16.18 o
  -3   1   8     2494.79     2759.02     38.61 o
  -2   1   8      180.39      194.47     16.17 o
  -1   1   8     3315.01     3218.83     41.28 o
   0   1   8      711.43      749.23     21.02 o
   1   1   8       63.12       51.32      6.02 o
   2   1   8     1068.04     1052.15     25.73 o
   3   1   8       10.56       11.49      8.91 o
   4   1   8      159.70      145.35     22.97 o
   5   1   8     6090.10     5869.47     95.15 o
   6   1   8      514.96      595.58     36.08 o
   7   1   8      784.72      797.99     44.80 o
   8   1   8        3.61       95.31     37.19 o
  -8   2   8       99.78      111.26     63.54 o
  -7   2   8      510.38      559.49     39.52 o
  -6   2   8     5243.54     5370.09     92.89 o
  -5   2   8     2806.26     3120.02     57.30 o
  -4   2   8     7434.71     7464.61     96.03 o
  -3   2   8     9214.04     9570.17    110.83 o
  -2   2   8      439.19      601.36     19.57 o
  -1   2   8     9785.99     9519.52    112.74 o
   0   2   8     6819.19     6286.87    563.25 o
   1   2   8    13364.54    12559.30    112.67 o
   2   2   8       19.14       22.25      6.61 o
   3   2   8     5336.07     5019.19     63.37 o
   4   2   8       21.11        6.11     13.13 o
   5   2   8     5166.56     4863.11     84.88 o
   6   2   8      473.64      519.91     34.86 o
   7   2   8     1104.14     1094.17     50.15 o
   8   2   8      724.07      858.69     51.42 o
  -8   3   8       31.67      122.07     66.34 o
  -7   3   8       45.77       34.43     39.60 o
  -6   3   8       45.68       84.10     26.61 o
  -5   3   8     2046.40     2108.43     48.97 o
  -4   3   8      796.89      815.12     33.31 o
  -3   3   8      118.47      134.90      9.52 o
  -2   3   8       21.10       62.97     13.01 o
  -1   3   8       14.87       14.46      7.83 o
   0   3   8       27.14       -2.84      7.38 o
   1   3   8      789.84      864.02     17.56 o
   2   3   8     3091.93     2897.57     33.66 o
   3   3   8     2016.56     1992.08     36.00 o
   4   3   8        0.03      -13.94     13.94 o
   5   3   8       58.98       41.55     21.23 o
   6   3   8      481.12      489.34     34.71 o
   7   3   8      460.48      509.71     40.65 o
   8   3   8       40.78       90.33     49.73 o
  -8   4   8      700.43      768.46     84.44 o
  -7   4   8     2520.81     2562.56     72.06 o
  -6   4   8      177.09      150.34     39.28 o
  -5   4   8     4810.88     4953.69     79.73 o
  -4   4   8      693.02      699.97     32.74 o
  -3   4   8     2859.13     2779.10     42.64 o
  -2   4   8       16.22       31.00     14.73 o
  -1   4   8     9739.16     9984.39    117.52 o
   0   4   8     1020.76      991.87     17.52 o
   1   4   8     4513.81     4460.03     47.10 o
   2   4   8     8184.22     8905.07     81.47 o
   3   4   8     6002.58     5895.74     67.06 o
   4   4   8     1703.63     1633.77     40.51 o
   5   4   8     5534.46     5237.21     89.94 o
   6   4   8     1076.13     1106.85     45.84 o
   7   4   8      688.02      699.13     44.82 o
   8   4   8       86.12      153.02     39.48 o
  -8   5   8      193.63      206.67     42.24 o
  -7   5   8      127.69      157.86     36.27 o
  -6   5   8      449.55      463.06     40.33 o
  -5   5   8     1584.92     1642.51     58.14 o
  -4   5   8     1554.10     1554.50     32.09 o
  -3   5   8      166.43      177.91     16.33 o
  -2   5   8       83.71       95.58     11.31 o
  -1   5   8     3143.38     3164.59     42.34 o
   0   5   8     1012.25      972.53     17.81 o
   1   5   8      161.36      242.14     11.54 o
   2   5   8     2199.28     2065.18     36.84 o
   3   5   8      690.49      711.73     20.02 o
   4   5   8      415.03      396.32     22.23 o
   5   5   8      363.13      424.17     31.08 o
   6   5   8        9.65       10.44     27.15 o
   7   5   8      215.93      275.73     37.12 o
   8   5   8      178.90      211.97     63.12 o
  -8   6   8      801.48      859.22     55.26 o
  -7   6   8     1793.42     1885.61     69.48 o
  -6   6   8       31.70       17.68     33.57 o
  -5   6   8     3697.28     3663.57     75.59 o
  -4   6   8       14.33       36.89     19.65 o
  -3   6   8     1725.65     1178.03    405.10 o
  -2   6   8    16352.57    16372.54    220.83 o
  -1   6   8     6505.84     6596.19     71.75 o
   0   6   8     2271.65     2374.10     35.50 o
   1   6   8     1324.32     1350.76     24.37 o
   2   6   8      114.53       63.19      9.05 o
   3   6   8     4109.70     4050.47     50.48 o
   4   6   8     3249.59     3030.69     53.32 o
   5   6   8     2483.14     2266.95     55.33 o
   6   6   8        0.32       11.22     27.34 o
   7   6   8     1501.36     1586.41     63.04 o
   8   6   8      417.89      417.17     46.71 o
  -8   7   8      176.70      168.28     44.94 o
  -7   7   8      732.52      752.20     50.64 o
  -6   7   8     1207.17     1164.42     73.85 o
  -5   7   8      841.48      900.23     39.86 o
  -4   7   8       72.25       50.04     22.19 o
  -2   7   8      196.34      239.92     22.06 o
  -1   7   8      358.75      356.20     15.47 o
   0   7   8     1729.41     1862.44     22.79 o
   1   7   8     5143.60     5150.33     48.73 o
   2   7   8     2069.72     1981.84     30.82 o
   3   7   8      354.50      388.31     17.42 o
   4   7   8       51.95       42.27     18.09 o
   5   7   8     1636.44     1522.29     48.48 o
   6   7   8     1292.23     1280.39     57.51 o
   7   7   8     2336.34     2466.08     74.40 o
   8   7   8        2.26       70.32     43.31 o
  -8   8   8     1484.96     1309.91     66.23 o
  -7   8   8      687.16      618.03     42.25 o
  -6   8   8     1697.66     1780.35     60.94 o
  -5   8   8      218.40      228.35     29.68 o
  -4   8   8     4659.56     4863.05     89.01 o
  -3   8   8     4689.18     4754.15    142.78 o
  -2   8   8      244.99      195.20     16.56 o
  -1   8   8    18910.07    18355.85    190.07 o
   0   8   8      558.17      587.83     14.22 o
   1   8   8     7670.44     7612.54     70.91 o
   2   8   8      265.99      272.65     20.43 o
   3   8   8     3323.88     3164.82     41.66 o
   4   8   8      758.03      796.72     30.81 o
   5   8   8     5663.89     5558.73     91.29 o
   6   8   8     1172.67     1242.58     60.66 o
   7   8   8      151.32      191.45     38.95 o
   8   8   8       32.49      159.35     54.01 o
  -8   9   8       48.96       78.01     38.21 o
  -7   9   8      206.71      211.10     39.28 o
  -6   9   8      262.86      217.04     35.61 o
  -5   9   8       98.33       80.81     29.44 o
  -4   9   8       61.17       84.05     28.86 o
  -3   9   8     1948.50     1880.33     71.05 o
  -2   9   8     2333.45     2256.89     73.25 o
  -1   9   8       90.24       71.37     11.37 o
   0   9   8     1522.66     1550.70     25.89 o
   1   9   8     3070.47     3190.24     38.47 o
   2   9   8      153.38      146.81     15.92 o
   3   9   8      670.91      756.19     22.20 o
   4   9   8      940.60      923.56     33.90 o
   5   9   8      829.94      834.11     39.44 o
   6   9   8       25.36       24.83     29.63 o
   7   9   8       13.95       56.64     41.40 o
   8   9   8       51.49       23.62     71.03 o
  -7  10   8     1243.02     1131.53     71.33 o
  -6  10   8      234.17      272.45     63.84 o
  -5  10   8     1432.44     1489.54     92.43 o
  -4  10   8      608.92      626.96     45.63 o
  -3  10   8     1937.55     2101.39     70.10 o
  -2  10   8       74.91       71.76     17.13 o
  -1  10   8     1943.40     2006.84     31.29 o
   0  10   8      256.75      193.03     16.30 o
   1  10   8     4126.27     4136.21     46.62 o
   2  10   8     1889.23     1832.40     37.95 o
   3  10   8     5099.44     4996.11     63.04 o
   4  10   8      334.98      359.02     26.29 o
   5  10   8     1868.84     1942.24     57.53 o
   6  10   8       26.11       33.81     33.61 o
   7  10   8     1810.04     1757.97     67.90 o
  -7  11   8      168.76      177.43     42.48 o
  -6  11   8     1269.42     1249.64     78.37 o
  -5  11   8      819.55      853.67     57.28 o
  -4  11   8        2.88        7.85     29.01 o
  -3  11   8        7.50      -13.04     25.77 o
  -2  11   8      861.20      896.75     32.43 o
  -1  11   8       61.76       55.32     12.87 o
   0  11   8      411.56      382.44     17.75 o
   1  11   8     1195.87     1246.02     27.62 o
   2  11   8      163.05      211.35     15.68 o
   3  11   8     1876.87     1813.95     38.35 o
   4  11   8     1317.44     1193.67     40.18 o
   5  11   8      273.31      248.91     35.37 o
   6  11   8       79.96       87.91     36.75 o
   7  11   8       40.58       86.65     44.48 o
  -7  12   8        9.78      -21.34     42.46 o
  -6  12   8     1176.24     1165.68     63.86 o
  -5  12   8      841.10      846.89     53.61 o
  -4  12   8      684.32      725.10     46.91 o
  -3  12   8     5223.28     5047.94    243.46 o
  -2  12   8     3018.91     3050.95     52.59 o
  -1  12   8      138.50      126.67     15.83 o
   0  12   8       15.07        2.05     13.27 o
   1  12   8     1564.99     1566.16     32.33 o
   2  12   8       46.26       49.94     15.23 o
   3  12   8     2247.76     2265.51     40.19 o
   4  12   8      516.53      440.08     32.46 o
   5  12   8      579.71      600.20     43.87 o
   6  12   8       13.60        7.35     36.26 o
   7  12   8     2614.46     2612.05     92.01 o
  -7  13   8      138.10      188.01     56.84 o
  -6  13   8      335.38      218.60     56.63 o
  -5  13   8       31.76      -26.88     37.93 o
  -4  13   8      254.11      234.71     38.79 o
  -3  13   8       43.44       65.26     31.82 o
  -2  13   8      122.98      103.02     18.51 o
  -1  13   8      408.14      460.23     26.49 o
   0  13   8     1087.87     1040.84     28.04 o
   1  13   8      812.80      839.02     25.30 o
   2  13   8        6.41       28.38     16.46 o
   3  13   8      149.70      149.45     21.74 o
   4  13   8      842.72      830.78     40.30 o
   5  13   8      159.09      144.42     36.10 o
   6  13   8      160.55      222.69     44.95 o
   7  13   8      161.53      212.11     63.50 o
  -6  14   8       43.37      -44.25     44.25 o
  -5  14   8     2232.13     2049.75    138.46 o
  -4  14   8     3668.51     3844.19    167.35 o
  -3  14   8     1195.19     1119.24    102.74 o
  -2  14   8      560.15      542.13     26.18 o
  -1  14   8     1010.55      998.29     30.80 o
   0  14   8     2781.81     2961.67     53.17 o
   1  14   8     7048.93     7101.27     91.32 o
   2  14   8      709.19      705.94     25.37 o
   3  14   8      735.93      752.14     46.97 o
   4  14   8      264.64      287.31     29.91 o
   5  14   8     1331.61     1316.72     58.21 o
   6  14   8      849.92      949.40     62.77 o
  -6  15   8      449.43      356.78     54.67 o
  -5  15   8       21.08       34.90     43.16 o
  -4  15   8     1833.14     1695.55    188.74 o
  -3  15   8        0.07       -5.92     27.73 o
  -2  15   8      431.83      367.44     25.25 o
  -1  15   8      197.98      209.95     20.28 o
   0  15   8      264.25      241.19     19.44 o
   1  15   8      230.32      165.79     21.72 o
   2  15   8     1403.59     1446.31     38.02 o
   3  15   8        5.13       -3.24     24.28 o
   4  15   8       45.07      -26.07     45.41 o
   5  15   8       90.78       62.19     35.89 o
   6  15   8      562.69      601.43     49.95 o
  -5  16   8     1503.33     1352.25    127.62 o
  -4  16   8       20.24       29.81     39.83 o
  -3  16   8     1331.35     1284.23     87.20 o
  -2  16   8      170.73      169.31     25.63 o
  -1  16   8     1281.10     1224.73     38.20 o
   0  16   8      812.00      805.87     40.28 o
   1  16   8     2463.53     2418.89     54.11 o
   2  16   8        3.01      -15.71     23.82 o
   3  16   8      821.56      904.34     36.88 o
   4  16   8      532.21      429.21     45.44 o
   5  16   8       34.78       18.07     54.06 o
  -5  17   8      343.16      420.44     71.95 o
  -4  17   8     1436.91     1318.51    214.24 o
  -3  17   8      954.05      958.35     49.85 o
  -2  17   8        5.35       15.09     27.25 o
  -1  17   8      120.03       89.16     20.93 o
   0  17   8      636.48      691.64     28.91 o
   1  17   8      893.56      901.79     36.16 o
   2  17   8      138.95      124.78     27.70 o
   3  17   8      317.33      262.04     41.62 o
   4  17   8      431.20      418.90     88.59 o
   5  17   8      479.63      443.80     56.77 o
  -4  18   8      378.52      288.24     51.27 o
  -3  18   8     2300.68     2386.30     92.02 o
  -2  18   8     1737.45     1812.12     52.49 o
  -1  18   8     2324.39     2561.10     56.03 o
   0  18   8      275.47      314.06     27.32 o
   1  18   8      428.00      398.42     32.70 o
   2  18   8        9.84      -19.09     26.52 o
   3  18   8     1735.76     1732.72     66.33 o
   4  18   8        7.19      -12.78     70.07 o
  -4  19   8      342.30      153.86     69.50 o
  -3  19   8      216.95      288.19     72.81 o
  -2  19   8      132.50      122.78     39.49 o
  -1  19   8       32.60       64.67     30.96 o
   0  19   8     1537.82     1592.15     46.68 o
   1  19   8       24.87       19.90     26.66 o
   2  19   8      214.92      215.92     30.89 o
   3  19   8      119.03       90.14     38.68 o
   4  19   8        4.40       -9.55    145.48 o
  -3  20   8      127.75      247.09     66.86 o
  -2  20   8       13.30       96.39     43.97 o
  -1  20   8     1168.44     1204.88     81.98 o
   0  20   8       11.45       -0.88     24.44 o
   1  20   8      161.40      144.02     29.79 o
   2  20   8      522.40      473.30     38.35 o
   3  20   8      106.96      161.51     54.69 o
  -1  21   8      347.81      309.45     37.90 o
   0  21   8       11.13       -1.70     31.49 o
   1  21   8       11.66       19.08     30.90 o
  -8   1   9      618.98      560.08     87.67 o
  -7   1   9     4296.33     4422.75    108.13 o
  -6   1   9     1029.24     1135.86     44.36 o
  -5   1   9     2520.48     2614.93     59.41 o
  -4   1   9        7.39       22.78     17.49 o
  -3   1   9    13883.75    14722.63    173.82 o
  -2   1   9     2291.57     2332.82     41.28 o
  -1   1   9    11071.57    11059.59    131.03 o
   0   1   9     2834.79     2916.41     59.82 o
   1   1   9      802.15      706.35     15.76 o
   2   1   9      669.29      670.37     28.45 o
   3   1   9    15196.06    15023.79    154.89 o
   4   1   9       72.54       61.07     19.03 o
   5   1   9       93.13       55.74     21.75 o
   6   1   9     1479.80     1605.09     59.43 o
   7   1   9       25.23       13.89     30.88 o
   8   1   9       64.63      121.92     39.42 o
  -8   2   9        1.33       34.84     62.80 o
  -7   2   9      101.78      134.09     46.28 o
  -6   2   9      859.81      881.70     40.62 o
  -5   2   9     1025.28     1031.83     41.71 o
  -4   2   9      311.85      270.46     17.42 o
  -3   2   9     2512.32     2559.37     35.92 o
  -2   2   9     3027.25     3394.08     54.65 o
  -1   2   9      389.15      430.40     14.33 o
   0   2   9      977.05     1008.78     32.83 o
   1   2   9     2290.17     2322.27     31.62 o
   2   2   9      363.17      421.15     13.86 o
   3   2   9     2067.60     1944.53     29.23 o
   4   2   9        2.04      -11.70     13.00 o
   5   2   9     7969.35     7768.82    118.02 o
   6   2   9       65.44       66.27     26.78 o
   7   2   9        8.88      -21.90     31.22 o
   8   2   9       62.76      115.18     40.14 o
  -8   3   9      704.88      654.12    100.62 o
  -7   3   9     1607.56     1850.56     78.22 o
  -6   3   9      276.44      272.42     25.22 o
  -5   3   9     6847.33     6936.36    100.40 o
  -4   3   9      949.87      928.38     35.29 o
  -3   3   9     4669.24     4603.80     55.30 o
  -2   3   9     1241.84     1177.97     30.05 o
  -1   3   9     8356.95     8305.12     94.62 o
   0   3   9     2653.02     2600.99     34.58 o
   1   3   9     8696.00     8183.84     74.72 o
   2   3   9      349.19      338.33     19.73 o
   3   3   9      407.60      398.00     15.30 o
   4   3   9     2447.68     2281.19     47.23 o
   5   3   9     9174.41     8808.28    129.96 o
   6   3   9     1863.04     1868.52     68.07 o
   7   3   9      510.30      516.72     41.44 o
   8   3   9      109.91      123.01     41.36 o
  -8   4   9     1174.93     1293.50    105.00 o
  -7   4   9      979.97     1006.80     51.36 o
  -6   4   9       10.42       -7.87     29.48 o
  -5   4   9      301.32      323.15     25.19 o
  -4   4   9      112.14       99.34     14.89 o
  -3   4   9      388.30      384.55     20.21 o
  -2   4   9    23395.57    24118.36    442.58 o
  -1   4   9      218.20      218.57     12.09 o
   0   4   9      836.80      831.78     25.88 o
   1   4   9     6002.93     5868.30     84.77 o
   2   4   9     1825.83     1709.12     30.07 o
   3   4   9      408.82      399.80     16.17 o
   4   4   9      521.57      484.24     24.91 o
   5   4   9      293.22      316.59     28.79 o
   6   4   9     2675.23     2677.51     68.87 o
   7   4   9      144.90      187.14     36.27 o
   8   4   9       16.50       39.94     46.96 o
  -8   5   9        2.42       42.05     39.03 o
  -7   5   9      198.25      171.96     36.57 o
  -6   5   9      847.39      931.12     49.09 o
  -5   5   9      125.42      132.66     28.96 o
  -4   5   9        7.86       12.60     16.44 o
  -3   5   9     1353.06     1379.00     45.68 o
  -2   5   9     2209.09     2133.62     64.32 o
  -1   5   9     8892.65     9169.44    110.66 o
   0   5   9     2352.80     2411.16     27.86 o
   1   5   9     4596.01     4308.91     49.44 o
   2   5   9      277.34      274.14     13.88 o
   3   5   9     7661.27     7528.12     77.51 o
   4   5   9     1025.75     1030.44     34.99 o
   5   5   9     1078.35     1156.82     50.26 o
   6   5   9      269.75      310.88     34.00 o
   7   5   9     2256.17     2250.88     71.15 o
   8   5   9     3911.96     3862.94     94.81 o
  -8   6   9       12.36        3.62     40.82 o
  -7   6   9      227.78      202.36     39.35 o
  -6   6   9      181.63      157.93     36.52 o
  -5   6   9        3.34       -5.28     23.02 o
  -4   6   9      323.05      329.11     26.08 o
  -3   6   9     1685.84      831.13    636.10 o
  -2   6   9     2609.96     2693.92     55.84 o
  -1   6   9     1308.49     1389.27     23.85 o
   0   6   9       15.23       13.42      7.35 o
   1   6   9      942.21      878.25     19.36 o
   2   6   9      219.54      214.92     14.08 o
   3   6   9      146.00      116.18     12.03 o
   4   6   9      609.69      641.99     29.30 o
   5   6   9       13.16        6.08     24.00 o
   6   6   9      247.29      221.69     33.25 o
   7   6   9       15.09       12.44     33.81 o
   8   6   9        5.55       54.63     40.14 o
  -8   7   9       70.17       84.33     44.90 o
  -7   7   9      801.58      781.37     52.19 o
  -6   7   9     1193.68     1199.96     50.70 o
  -5   7   9    10533.38    10465.02    254.52 o
  -4   7   9        5.66       -6.31     22.85 o
  -3   7   9     8100.25     7913.51    286.06 o
  -2   7   9     3132.99     3107.26     75.00 o
  -1   7   9     2380.11     2291.77     33.65 o
   0   7   9      433.62      448.14     17.11 o
   1   7   9    18400.68    18649.17    142.89 o
   2   7   9     4258.21     4116.21     51.89 o
   3   7   9     1408.49     1441.73     28.55 o
   4   7   9      308.28      330.03     23.63 o
   5   7   9      374.15      407.24     30.84 o
   6   7   9       30.42        0.52     30.39 o
   7   7   9      713.22      879.32     57.08 o
   8   7   9      365.78      413.69     51.49 o
  -8   8   9       78.33      124.31     55.27 o
  -7   8   9      427.56      354.88     40.49 o
  -6   8   9        8.03       32.96     31.35 o
  -5   8   9       93.59      111.25     27.83 o
  -4   8   9      573.15      553.41     39.97 o
  -3   8   9       10.70        7.39     21.98 o
  -2   8   9       33.05       55.93     14.27 o
  -1   8   9      981.81      904.82     22.82 o
   0   8   9       28.27        5.98      7.44 o
   1   8   9      486.07      539.72     15.26 o
   2   8   9      417.99      409.22     19.33 o
   3   8   9      428.76      471.79     18.14 o
   4   8   9       85.32       81.20     20.38 o
   5   8   9        0.69        4.13     24.40 o
   6   8   9      342.34      381.04     38.73 o
   7   8   9      109.91      124.64     38.11 o
   8   8   9      913.69     1034.49     70.77 o
  -8   9   9       36.72       27.80     38.08 o
  -7   9   9      251.68      247.53     40.82 o
  -6   9   9       63.02       63.34     32.94 o
  -5   9   9     5793.87     5710.04    198.58 o
  -4   9   9     1044.77     1062.44     67.76 o
  -3   9   9     9911.76    10072.83    194.15 o
  -2   9   9     1328.52     1308.60     37.06 o
  -1   9   9     2434.87     2350.17     36.61 o
   0   9   9      191.49      195.68     10.26 o
   1   9   9     4555.64     4491.85     50.91 o
   2   9   9     1747.08     1685.71     35.87 o
   3   9   9       69.80       58.20     13.76 o
   4   9   9     1355.86     1310.26     40.82 o
   5   9   9     1350.29     1388.84     48.67 o
   6   9   9       51.22       96.73     31.56 o
   7   9   9     1240.26     1291.68     65.77 o
  -7  10   9      158.92      126.64     50.34 o
  -6  10   9       19.94       47.75     34.52 o
  -5  10   9        6.68       14.46     32.83 o
  -4  10   9      328.31      285.56     34.11 o
  -3  10   9     3503.84     3586.01     83.79 o
  -2  10   9      723.93      765.78     28.58 o
  -1  10   9      536.14      529.59     17.24 o
   0  10   9      380.89      391.29     15.20 o
   1  10   9     1804.97     1730.23     30.76 o
   2  10   9      803.43      840.34     23.64 o
   3  10   9     1113.55     1092.79     27.88 o
   4  10   9       12.61      -20.06     20.06 o
   5  10   9     1071.47     1095.66     45.60 o
   6  10   9       26.35        5.37     33.71 o
   7  10   9      260.70      323.33     52.78 o
  -7  11   9     1235.09     1134.52     79.82 o
  -6  11   9      447.29      505.87     55.72 o
  -5  11   9      263.78      264.99     39.84 o
  -4  11   9      272.57      222.81     35.70 o
  -3  11   9      240.81      273.75     32.52 o
  -2  11   9     1489.13     1460.99     41.83 o
  -1  11   9     5229.80     5036.50     56.91 o
   0  11   9      294.52      320.75     18.07 o
   1  11   9     2061.74     2053.44     35.94 o
   2  11   9      162.91      195.32     16.14 o
   3  11   9    11806.61    11667.16    113.14 o
   4  11   9       61.28       72.01     23.64 o
   5  11   9      605.73      590.27     38.96 o
   6  11   9      323.68      356.14     42.75 o
   7  11   9       40.45       24.63     48.73 o
  -7  12   9      100.52       77.93     47.61 o
  -6  12   9        2.34       74.40     42.02 o
  -5  12   9       44.75       31.00     36.57 o
  -4  12   9     1408.39     1337.85     69.77 o
  -3  12   9       70.70       88.16     30.10 o
  -2  12   9       74.55      119.73     20.77 o
  -1  12   9       10.72       19.17     13.60 o
   0  12   9     1426.72     1385.15     30.84 o
   1  12   9     2763.49     2778.82     41.99 o
   2  12   9      719.28      749.12     28.51 o
   3  12   9        4.75       20.75     15.92 o
   4  12   9      232.78      189.89     26.63 o
   5  12   9       48.85       23.15     32.86 o
   6  12   9     1692.03     1755.16     66.52 o
   7  12   9      337.36      296.08    104.78 o
  -7  13   9     1424.94     1275.91    103.67 o
  -6  13   9       39.39       67.37     45.51 o
  -5  13   9     3142.21     3097.92    171.15 o
  -4  13   9      299.37      326.81     41.20 o
  -3  13   9     2738.84     2691.99    114.29 o
  -2  13   9      488.75      460.13     29.36 o
  -1  13   9     5912.77     6189.77     72.37 o
   0  13   9     1496.02     1491.07     32.86 o
   1  13   9      967.32      981.41     35.70 o
   2  13   9      819.43      785.41     27.03 o
   3  13   9      156.66      169.76     19.55 o
   4  13   9      503.29      496.40     44.12 o
   5  13   9      872.81      816.99     48.80 o
   6  13   9      809.04      850.75     59.02 o
  -6  14   9      826.62      702.14     61.18 o
  -5  14   9        1.69       -6.13     40.84 o
  -4  14   9     1924.03     1830.25    138.49 o
  -3  14   9      380.39      344.14     39.62 o
  -2  14   9      175.40      232.15     24.65 o
  -1  14   9     1818.45     1823.23     38.48 o
   0  14   9      406.36      441.97     27.48 o
   1  14   9      557.43      546.10     26.42 o
   2  14   9      245.56      236.35     21.04 o
   3  14   9       96.66       77.42     21.26 o
   4  14   9        2.77      -32.83     32.83 o
   5  14   9      156.73      116.83     41.95 o
   6  14   9       22.40        3.96     42.47 o
  -6  15   9        1.03       -2.82     55.06 o
  -5  15   9      253.37      248.25     74.86 o
  -4  15   9     1833.79     1834.06    104.28 o
  -3  15   9      247.72      199.04     39.10 o
  -2  15   9     1065.90     1027.55     35.38 o
  -1  15   9     2516.43     2660.09     47.24 o
   0  15   9      140.11      122.03     18.69 o
   1  15   9      642.54      629.76     28.53 o
   2  15   9       26.25        6.82     23.29 o
   3  15   9       84.18       68.86     22.19 o
   4  15   9     1285.10     1213.49     57.82 o
   5  15   9     1946.22     1912.55    161.62 o
   6  15   9      499.36      532.74     54.51 o
  -5  16   9      288.04      265.41     50.98 o
  -4  16   9      486.86      519.30     89.35 o
  -3  16   9        9.34       44.37     31.28 o
  -2  16   9      552.91      598.77     33.97 o
  -1  16   9      263.75      325.09     23.06 o
   0  16   9       10.06      -17.76     17.90 o
   1  16   9       24.98       16.46     23.22 o
   2  16   9       58.11       13.83     25.04 o
   3  16   9        0.93      -28.92     28.92 o
   4  16   9     2397.86     2396.22    140.83 o
   5  16   9       34.56       30.71     46.57 o
  -5  17   9       73.04       32.93     54.11 o
  -4  17   9      113.29       96.19     45.28 o
  -3  17   9     1851.75     1813.55     84.07 o
  -2  17   9       36.89       10.58     24.41 o
  -1  17   9     1391.06     1385.49     53.56 o
   0  17   9      334.53      326.11     24.42 o
   1  17   9      160.23      128.82     26.16 o
   2  17   9      834.26      813.49     37.21 o
   3  17   9     1915.94     1892.22     79.73 o
   4  17   9      201.73      188.59     50.39 o
   5  17   9       12.21       31.03     48.69 o
  -4  18   9       33.19      -22.59     43.84 o
  -3  18   9      689.36      667.44     51.83 o
  -2  18   9      554.71      581.58     49.34 o
  -1  18   9      478.63      608.11     38.31 o
   0  18   9      735.79      749.67     35.77 o
   1  18   9      152.70      110.82     27.17 o
   2  18   9      205.62      184.71     29.92 o
   3  18   9      157.95      128.04     35.45 o
   4  18   9      555.31      409.21     69.66 o
  -3  19   9     1320.02     1158.36    131.22 o
  -2  19   9       68.53      115.61     39.52 o
  -1  19   9       18.65       18.90     30.46 o
   0  19   9       22.98        4.12     30.41 o
   1  19   9     1143.28     1224.91     73.19 o
   2  19   9      280.27      272.48     32.23 o
   3  19   9       77.54       63.32     38.10 o
  -2  20   9      376.11      415.78     88.99 o
  -1  20   9      375.85      377.27     37.78 o
   0  20   9       48.22       55.89     31.01 o
   1  20   9      269.10      294.83     36.53 o
   2  20   9       18.83       49.84     31.69 o
  -1  21   9      283.99      261.73     44.36 o
   0  21   9     1394.84     1374.79    108.70 o
   1  21   9     1438.69     1507.25     75.77 o
  -7   0  10      189.44      187.90     63.59 o
  -6   0  10       48.02       30.35     45.54 o
  -5   0  10      863.49      982.04     52.99 o
  -4   0  10      574.84      599.76     34.96 o
  -3   0  10     6230.16     6225.08    100.11 o
  -2   0  10    13277.82    14357.35    425.93 o
  -1   0  10     4528.72     4427.28     87.63 o
   0   0  10     2925.99     3055.20     53.62 o
   1   0  10    23641.88    24581.08    278.30 o
   2   0  10    26871.16    26835.84    333.82 o
   3   0  10     1814.68     1694.69     36.99 o
   4   0  10    21566.92    20161.46    404.21 o
   5   0  10     2877.21     2757.00     90.83 o
   6   0  10     3042.27     3011.59    102.08 o
   7   0  10      128.76      149.64     50.02 o
   8   0  10     2910.49     2898.94    119.07 o
  -8   1  10      710.62      573.18    144.53 o
  -7   1  10     2556.29     2642.37     85.62 o
  -6   1  10      516.86      511.61     41.09 o
  -5   1  10       11.15       13.71     20.16 o
  -4   1  10     3016.70     3239.34     53.25 o
  -3   1  10      546.28      448.21     16.34 o
  -2   1  10       37.10       16.46      7.67 o
  -1   1  10      574.81      591.66     19.20 o
   0   1  10       25.27        8.50      6.46 o
   1   1  10    10473.09    11383.86     96.48 o
   2   1  10     2136.42     2008.17     30.00 o
   3   1  10      156.64      160.49      9.92 o
   4   1  10      371.82      370.73     22.02 o
   5   1  10      109.59       88.92     23.29 o
   6   1  10      444.47      462.14     35.99 o
   7   1  10      102.64      145.60     34.71 o
   8   1  10      615.84      746.21     51.88 o
  -8   2  10       23.74      -51.60     61.85 o
  -7   2  10       32.69       44.04     54.66 o
  -6   2  10       54.08       46.65     27.08 o
  -5   2  10     5913.08     5831.62     88.36 o
  -4   2  10     2160.58     2249.96     44.57 o
  -3   2  10      249.00      202.92     12.80 o
  -2   2  10     2421.21     2297.45     83.13 o
  -1   2  10       75.65       65.85      9.41 o
   0   2  10    13363.27    13726.63    123.28 o
   1   2  10     4244.63     4094.25     41.56 o
   2   2  10     1597.87     1588.66     28.17 o
   3   2  10      168.18      200.13     10.51 o
   4   2  10      603.35      604.28     26.39 o
   5   2  10      828.67      915.12     39.16 o
   6   2  10     1932.89     1917.26     61.08 o
   7   2  10     2207.89     2235.88     70.24 o
   8   2  10     2265.97     2445.60     79.32 o
  -8   3  10        7.43       37.83     96.47 o
  -7   3  10        9.54       10.07     45.07 o
  -6   3  10      193.76      201.96     31.91 o
  -5   3  10       67.45       97.27     25.16 o
  -4   3  10      504.84      498.68     26.44 o
  -3   3  10      258.68      224.00     15.41 o
  -2   3  10     3901.19     3950.76     71.47 o
  -1   3  10     1806.12     1795.04     30.43 o
   0   3  10      551.82      579.17     18.36 o
   1   3  10        1.02       -0.36      5.31 o
   2   3  10      138.84      157.23     10.68 o
   3   3  10     1099.36     1037.50     24.98 o
   4   3  10      966.43      891.63     36.33 o
   5   3  10       47.62       27.80     22.87 o
   6   3  10      697.80      758.40     41.69 o
   7   3  10       26.36       25.43     33.57 o
   8   3  10       64.15       85.23     40.60 o
  -8   4  10        1.78       79.06     46.74 o
  -7   4  10      626.74      594.17     66.14 o
  -6   4  10      680.67      688.33     43.15 o
  -5   4  10     1701.85     1750.47     58.69 o
  -4   4  10      136.96      110.90     18.52 o
  -3   4  10     3225.37     3090.08     71.49 o
  -2   4  10       20.52       17.66      9.49 o
  -1   4  10     7967.77     8100.77     92.69 o
   0   4  10     8392.25     8768.44    118.04 o
   1   4  10     6528.72     6656.28     67.04 o
   2   4  10     4884.45     4724.09     52.93 o
   3   4  10     2966.05     3008.26     42.09 o
   4   4  10     5435.59     5318.81     79.61 o
   5   4  10       68.82       47.69     24.11 o
   6   4  10     3122.12     2952.77     73.17 o
   7   4  10       97.04      140.36     36.34 o
   8   4  10       97.15      111.22     41.13 o
  -8   5  10        2.01       45.23     48.56 o
  -7   5  10      192.84      178.36     36.41 o
  -6   5  10      137.42      108.59     34.17 o
  -5   5  10      392.52      349.58     42.38 o
  -4   5  10       19.72       -4.85     20.46 o
  -3   5  10     4382.55     4314.19    149.79 o
  -2   5  10     3109.79     3307.12     51.00 o
  -1   5  10       11.81        8.19      6.18 o
   0   5  10      497.96      482.67     14.30 o
   1   5  10       76.63       54.76      7.98 o
   2   5  10       43.35       74.19      9.45 o
   3   5  10      488.16      503.92     17.57 o
   4   5  10        0.68      -14.48     17.66 o
   5   5  10      585.11      564.47     35.19 o
   6   5  10      641.54      620.24     40.74 o
   7   5  10      206.21      182.26     38.19 o
   8   5  10      266.91      361.92     45.61 o
  -8   6  10      132.54       81.73     54.02 o
  -7   6  10     3869.62     3919.74     93.58 o
  -6   6  10      466.83      482.72     43.24 o
  -5   6  10       37.17       15.42     24.17 o
  -4   6  10       30.95       22.11     22.46 o
  -3   6  10    10801.47    10691.51    241.40 o
  -2   6  10     1048.66     1045.27     29.30 o
  -1   6  10    18002.41    17860.23    178.45 o
   0   6  10     1364.13     1254.11     22.07 o
   1   6  10      523.62      527.92     16.24 o
   2   6  10    12884.61    13004.36    125.11 o
   3   6  10     6864.65     6722.24     72.66 o
   4   6  10     3215.35     3232.76     60.78 o
   5   6  10     2658.23     2442.24     71.84 o
   6   6  10     1665.35     1730.64     61.45 o
   7   6  10      794.78      897.08     57.83 o
   8   6  10      655.71      755.46     54.32 o
  -8   7  10      194.16      190.59     51.59 o
  -7   7  10       51.06       26.89     42.81 o
  -6   7  10      279.70      233.42     33.69 o
  -5   7  10      208.47      201.59     31.50 o
  -4   7  10      593.69      504.38     33.89 o
  -3   7  10      463.51      338.85     77.12 o
  -2   7  10     1048.43     1112.99     63.79 o
  -1   7  10     2583.66     2503.42     31.81 o
   0   7  10      947.34     1044.71     20.06 o
   1   7  10       19.55       14.31      8.63 o
   2   7  10     1186.40     1276.27     31.17 o
   3   7  10       60.71       54.57     13.24 o
   4   7  10      109.64      128.18     22.28 o
   5   7  10      686.94      747.41     49.18 o
   6   7  10      178.20      184.76     34.73 o
   7   7  10       16.40       11.92     35.59 o
   8   7  10       56.56      126.87     75.63 o
  -8   8  10        1.68       78.14     46.16 o
  -7   8  10     1033.57     1055.41     54.15 o
  -6   8  10     1542.43     1582.93     70.76 o
  -5   8  10     1671.92     1698.90     86.55 o
  -4   8  10     1673.72     1657.78     58.37 o
  -3   8  10     1676.94     1606.07     54.71 o
  -2   8  10     1378.17     1439.67     49.76 o
  -1   8  10     1766.24     1777.78     30.54 o
   0   8  10    10378.99    10546.07     95.44 o
   1   8  10       32.49       29.23      7.99 o
   2   8  10     2284.30     2287.75     40.69 o
   3   8  10     2412.87     2357.62     37.43 o
   4   8  10     1043.39     1079.71     36.24 o
   5   8  10      300.17      324.62     34.34 o
   6   8  10     1905.90     1868.58     64.55 o
   7   8  10     1308.70     1322.40     75.36 o
   8   8  10      466.96      618.21     94.76 o
  -7   9  10      869.78      816.02     51.16 o
  -6   9  10      221.18      254.77     40.73 o
  -5   9  10      273.46      213.81     36.38 o
  -4   9  10      652.50      599.09     39.57 o
  -3   9  10      256.30      284.63     31.36 o
  -2   9  10      697.48      707.19     32.02 o
  -1   9  10       62.65       36.47     10.81 o
   0   9  10       54.86       14.99     13.99 o
   1   9  10        1.83       12.32     10.94 o
   2   9  10     1435.51     1417.49     29.90 o
   3   9  10      237.35      252.14     16.95 o
   4   9  10      965.31     1034.26     36.66 o
   5   9  10        1.25        0.41     25.77 o
   6   9  10      207.22      193.85     36.97 o
   7   9  10       42.81       41.47     42.58 o
  -7  10  10      647.85      546.96     53.85 o
  -6  10  10       11.90      -12.76     36.45 o
  -5  10  10      927.47      881.75     51.80 o
  -4  10  10       54.56       63.27     29.79 o
  -3  10  10      445.57      497.54     45.59 o
  -2  10  10     1660.52     1556.88     47.00 o
  -1  10  10     3834.87     3820.24     46.37 o
   0  10  10     1031.70      979.77     30.64 o
   1  10  10    10767.80    10798.40    102.48 o
   2  10  10     3787.67     3743.11     54.31 o
   3  10  10     1656.39     1674.12     34.42 o
   4  10  10     8161.15     7740.76    104.09 o
   5  10  10       45.73       56.50     28.07 o
   6  10  10     2728.84     2726.49     78.96 o
   7  10  10      137.64      249.73     48.79 o
  -7  11  10        2.20       -3.35     45.82 o
  -6  11  10      324.74      228.27     58.62 o
  -5  11  10      409.87      405.01     47.54 o
  -4  11  10       26.62       -9.88     34.39 o
  -3  11  10        2.58      -22.85     27.35 o
  -2  11  10     2724.93     2564.74     62.15 o
  -1  11  10      506.08      511.63     19.22 o
   0  11  10      268.63      282.58     16.13 o
   1  11  10     1241.98     1272.52     30.18 o
   2  11  10      433.02      454.65     20.51 o
   3  11  10       32.40       43.51     15.71 o
   4  11  10     1536.26     1538.43     45.81 o
   5  11  10      814.53      889.87     44.22 o
   6  11  10       91.53       68.95     37.01 o
   7  11  10       12.42       20.25     59.76 o
  -7  12  10      362.30      331.74     57.77 o
  -6  12  10      267.13      259.11     47.28 o
  -5  12  10      413.95      379.74     45.52 o
  -4  12  10      839.48      800.95     49.64 o
  -3  12  10     2955.23     2984.79    102.12 o
  -2  12  10     1189.70     1235.76     40.48 o
  -1  12  10     1411.30     1333.08     30.80 o
   0  12  10       68.70       65.54     14.71 o
   1  12  10      204.83      214.90     18.51 o
   2  12  10     8125.91     7878.83    120.89 o
   3  12  10      312.86      320.57     20.33 o
   4  12  10      173.17      199.88     27.52 o
   5  12  10     1609.92     1508.82     59.95 o
   6  12  10      411.16      430.85     45.59 o
   7  12  10       19.30       33.90     60.32 o
  -6  13  10       74.96       93.55     46.11 o
  -5  13  10     1238.22     1190.33     95.39 o
  -4  13  10       70.80       59.38     35.63 o
  -3  13  10      128.80      160.93     34.56 o
  -2  13  10      122.04      121.92     24.48 o
  -1  13  10      426.60      498.91     22.57 o
   0  13  10      254.35      280.50     18.34 o
   1  13  10       45.64       41.08     18.75 o
   2  13  10     1877.59     1777.43     39.47 o
   3  13  10      284.68      311.53     22.88 o
   4  13  10       18.55       25.03     27.42 o
   5  13  10      844.42      863.19     84.31 o
   6  13  10      215.98      203.96     43.55 o
  -6  14  10       45.34       -1.43     47.05 o
  -5  14  10     1902.31     1788.17     99.75 o
  -4  14  10     1225.73     1061.51     59.88 o
  -3  14  10      587.70      521.81     44.41 o
  -2  14  10      241.76      263.66     37.57 o
  -1  14  10       73.53       73.25     19.26 o
   0  14  10     2428.54     2506.76     42.60 o
   1  14  10     3832.30     3730.67     60.85 o
   2  14  10     1650.32     1662.93     46.86 o
   3  14  10      904.92      748.30     30.98 o
   4  14  10      796.73      738.57     49.04 o
   5  14  10       42.43      -22.30     32.34 o
   6  14  10      721.57      784.30     87.91 o
  -6  15  10        0.99      -49.74     53.72 o
  -5  15  10      361.80      257.75     49.92 o
  -4  15  10       48.82       19.89     39.17 o
  -3  15  10     2270.00     2365.64    106.21 o
  -2  15  10       61.06       28.90     30.79 o
  -1  15  10      105.37       81.31     18.92 o
   0  15  10        5.51        6.39     17.34 o
   1  15  10        4.11        9.39     20.45 o
   2  15  10      270.07      245.46     27.53 o
   3  15  10      446.87      387.49     27.42 o
   4  15  10      397.06      301.91     43.56 o
   5  15  10      528.37      434.45     48.99 o
   6  15  10       67.17      -66.43     66.43 o
  -5  16  10      603.93      744.14     88.35 o
  -4  16  10       10.97      -28.34     40.28 o
  -3  16  10      821.98      898.05     74.66 o
  -2  16  10      739.88      814.09     52.53 o
  -1  16  10     1112.19     1239.95     42.39 o
   0  16  10      114.85      112.48     19.78 o
   1  16  10     4455.61     4551.63     76.33 o
   2  16  10     4058.88     3972.55     71.90 o
   3  16  10       75.25       44.16     28.56 o
   4  16  10     1433.80     1369.00     93.30 o
   5  16  10       13.60      -14.13     46.42 o
  -5  17  10      205.42       68.18     56.89 o
  -4  17  10      298.32      269.99     49.43 o
  -3  17  10      453.93      492.98     48.15 o
  -2  17  10      404.66      417.60     37.23 o
  -1  17  10        2.00        4.06     23.59 o
   0  17  10     2331.34     2415.60     48.65 o
   1  17  10      357.09      332.94     29.23 o
   2  17  10      861.02      881.75     41.28 o
   3  17  10     2575.11     2640.09     71.18 o
   4  17  10       16.45      -72.83    120.68 o
   5  17  10       94.51       72.77     49.34 o
  -4  18  10      292.55      299.47     59.36 o
  -3  18  10      543.07      507.03     50.44 o
  -2  18  10      325.48      316.15     37.24 o
  -1  18  10      389.59      466.56     36.61 o
   0  18  10      242.49      211.53     28.80 o
   1  18  10      565.78      552.42     33.34 o
   2  18  10       11.43        6.34     28.12 o
   3  18  10       44.38       16.13     34.57 o
   4  18  10      401.39      344.70    114.88 o
  -3  19  10       40.80       68.93     51.50 o
  -2  19  10      399.57      393.67     45.36 o
  -1  19  10      100.69       48.83     31.78 o
   0  19  10      207.38      246.85     39.19 o
   1  19  10      310.44      256.34     30.46 o
   2  19  10      105.56       71.01     29.84 o
   3  19  10       48.23       66.55     39.23 o
  -2  20  10        7.73       20.55     42.46 o
  -1  20  10      845.94      966.92     47.49 o
   0  20  10     3380.01     3297.56     92.97 o
   1  20  10     1492.14     1526.16     70.75 o
   2  20  10       22.92       15.46     30.34 o
  -8   1  11      369.86      256.46    124.09 o
  -7   1  11     1236.42     1448.33     94.99 o
  -6   1  11     3800.57     4013.04     95.88 o
  -5   1  11      429.70      344.45     38.57 o
  -4   1  11     1167.18     1195.71     33.78 o
  -3   1  11     1346.78     1271.27     31.38 o
  -2   1  11    10400.94    10611.89    157.78 o
  -1   1  11     4339.14     4454.16     57.55 o
   0   1  11     6414.66     6391.39     66.05 o
   1   1  11      729.03      979.37     20.29 o
   2   1  11     4013.97     3806.75     41.73 o
   3   1  11     2477.44     2454.98     32.42 o
   4   1  11    14006.28    13623.88    151.07 o
   5   1  11      303.58      345.81     29.68 o
   6   1  11      312.64      401.56     35.34 o
   7   1  11     1198.58     1357.58     57.45 o
   8   1  11      358.69      370.58     46.44 o
  -8   2  11      385.79      294.12     74.25 o
  -7   2  11       28.57      -54.58     54.58 o
  -6   2  11     1787.67     1852.94     56.25 o
  -5   2  11      578.34      578.20     33.75 o
  -4   2  11      334.72      298.60     24.32 o
  -3   2  11      131.99      160.47     14.80 o
  -2   2  11      346.23      303.56     17.63 o
  -1   2  11     1084.51     1092.39     24.81 o
   0   2  11      326.70      447.88     14.22 o
   1   2  11       27.16       40.66      7.41 o
   2   2  11      284.42      307.23     13.07 o
   3   2  11      555.10      512.28     15.71 o
   4   2  11      477.88      490.24     25.74 o
   5   2  11       48.50       14.46     22.94 o
   6   2  11     1153.17     1227.65     50.39 o
   7   2  11       62.17       50.00     34.64 o
   8   2  11      254.11      317.80     45.24 o
  -8   3  11      727.73      612.71     89.99 o
  -7   3  11       25.39       48.66     58.38 o
  -6   3  11     3289.22     3304.67     82.88 o
  -5   3  11       49.46       42.17     24.37 o
  -4   3  11     4030.60     4085.60     80.14 o
  -3   3  11     1576.33     1635.87     50.47 o
  -2   3  11      593.92      618.30     18.80 o
  -1   3  11      220.23      215.73     17.64 o
   0   3  11     8734.08     8903.27     84.44 o
   1   3  11      494.54      410.81     20.14 o
   2   3  11     1185.22     1093.23     25.94 o
   3   3  11     2705.01     2608.42     36.73 o
   4   3  11      760.80      763.13     27.67 o
   5   3  11      187.54      162.66     27.16 o
   6   3  11     5715.50     5631.28    102.85 o
   7   3  11     1331.55     1424.76     59.33 o
   8   3  11      955.80     1026.59     58.66 o
  -8   4  11      626.76      495.91     86.63 o
  -7   4  11     1281.75     1273.05     55.73 o
  -6   4  11      581.94      585.70     42.26 o
  -5   4  11      281.47      305.23     34.73 o
  -4   4  11     4825.37     4923.84     85.10 o
  -3   4  11      135.21      133.70     20.75 o
  -2   4  11     2084.86     2193.39     60.61 o
  -1   4  11     2381.81     2585.94     33.46 o
   0   4  11      118.56      135.50     10.22 o
   1   4  11     1938.11     1923.52     29.73 o
   2   4  11        2.39        6.97      8.34 o
   3   4  11      567.51      579.94     19.46 o
   4   4  11     9305.38     8752.49    115.71 o
   5   4  11     1481.99     1414.77     50.78 o
   6   4  11        3.07       30.69     29.69 o
   7   4  11       40.08      107.97     36.13 o
   8   4  11       76.51       70.89     41.33 o
  -8   5  11     1229.46     1048.94     68.90 o
  -7   5  11     2492.64     2621.82     75.52 o
  -6   5  11       77.34       87.74     33.88 o
  -5   5  11     2892.22     2946.95     70.53 o
  -4   5  11     5489.81     5741.46    104.55 o
  -3   5  11      173.76      127.49     32.65 o
  -2   5  11    15636.59    14677.88    407.87 o
  -1   5  11      920.35      950.18     21.92 o
   0   5  11     2724.04     2688.60     35.10 o
   1   5  11       40.12       28.20      7.78 o
   2   5  11     8764.97     8531.24     91.67 o
   3   5  11     1824.65     1817.62     32.99 o
   4   5  11      324.24      294.35     24.47 o
   5   5  11        3.04      -16.82     24.38 o
   6   5  11      631.62      688.47     43.50 o
   7   5  11        4.17       23.82     35.84 o
   8   5  11      705.28      798.77     59.39 o
  -8   6  11      199.56      118.48     65.43 o
  -7   6  11      156.23      155.76     42.24 o
  -6   6  11        2.32       18.48     30.26 o
  -5   6  11      603.58      670.46     38.68 o
  -4   6  11       34.07       33.01     23.78 o
  -3   6  11       70.79       71.55     21.16 o
  -2   6  11       54.89       80.44     13.79 o
  -1   6  11      515.46      519.55     23.44 o
   0   6  11     1593.15     1597.42     27.20 o
   1   6  11      367.75      407.10     15.33 o
   2   6  11        0.86       -5.41      6.84 o
   3   6  11       88.32      120.39     14.15 o
   4   6  11      114.44       83.84     21.14 o
   5   6  11       32.47        6.68     25.44 o
   6   6  11      127.18      176.88     34.56 o
   7   6  11      384.32      406.41     44.33 o
   8   6  11        4.52      148.49     48.32 o
  -8   7  11     1127.36     1045.30     66.02 o
  -7   7  11       11.34       16.80     46.45 o
  -6   7  11      196.83      253.26     57.39 o
  -5   7  11      355.61      344.95     34.11 o
  -4   7  11     2070.43     2333.54     65.69 o
  -3   7  11      455.99      445.84     30.93 o
  -2   7  11     1872.24     1857.29     50.60 o
  -1   7  11      852.77      736.66     22.52 o
   0   7  11     1687.70     1596.75     27.02 o
   1   7  11     7495.00     7495.89     73.10 o
   2   7  11    11818.73    11739.52    131.02 o
   3   7  11       14.38       11.27     13.16 o
   4   7  11     3386.04     3332.82     64.55 o
   5   7  11      557.95      559.73     38.18 o
   6   7  11     2506.13     2410.22     71.91 o
   7   7  11       33.39       33.78     37.82 o
   8   7  11     2439.19     2696.13    111.46 o
  -7   8  11       90.55       39.37     39.75 o
  -6   8  11      311.31      300.57     40.05 o
  -5   8  11      417.33      395.12     38.08 o
  -4   8  11      359.39      358.60     33.98 o
  -3   8  11      103.13       86.04     25.81 o
  -2   8  11        2.52       16.86     17.32 o
  -1   8  11      108.96       86.08     11.44 o
   0   8  11      432.02      452.15     16.17 o
   1   8  11      908.09      880.30     22.16 o
   2   8  11       35.20       38.50     12.93 o
   3   8  11       30.00       21.50     14.11 o
   4   8  11       45.81       48.82     22.66 o
   5   8  11        5.45       12.10     28.38 o
   6   8  11      739.72      790.83     48.07 o
   7   8  11      629.73      549.29     48.90 o
  -7   9  11      134.59       85.93     41.79 o
  -6   9  11     1336.84     1239.80    124.49 o
  -5   9  11     2071.11     2085.71     87.41 o
  -4   9  11     2739.72     2892.30     97.71 o
  -3   9  11     9423.14     9405.87    161.00 o
  -2   9  11       41.80       81.94     20.84 o
  -1   9  11       17.27       22.15     12.04 o
   0   9  11     2809.77     2831.04     43.59 o
   1   9  11      705.27      742.96     26.11 o
   2   9  11     2257.47     2272.07     36.79 o
   3   9  11      317.38      331.51     18.56 o
   4   9  11     1759.71     1682.58     50.81 o
   5   9  11       83.13       67.26     30.97 o
   6   9  11     1945.62     2025.48     70.72 o
   7   9  11      150.65       73.98     76.43 o
  -7  10  11       18.85      -19.61     42.28 o
  -6  10  11      243.07      288.18     45.89 o
  -5  10  11      366.33      276.83     39.61 o
  -4  10  11      599.23      578.16     42.55 o
  -3  10  11      879.47      970.29     47.13 o
  -2  10  11     1010.83     1027.22     39.78 o
  -1  10  11        9.72       17.35     12.35 o
   0  10  11     4895.56     4871.07     53.28 o
   1  10  11       60.07       59.30     13.69 o
   2  10  11      380.24      399.79     19.39 o
   3  10  11      711.79      723.18     23.84 o
   4  10  11      321.87      302.04     27.51 o
   5  10  11       76.94       70.55     31.90 o
   6  10  11      734.15      774.18     50.29 o
   7  10  11      555.93      555.20     56.48 o
  -7  11  11     1611.69     1364.90     84.68 o
  -6  11  11      802.97      724.39     55.21 o
  -5  11  11     2136.97     2195.47    143.14 o
  -4  11  11     2586.30     2539.67     92.24 o
  -3  11  11       12.95        1.72     28.01 o
  -2  11  11     5031.69     5140.38     91.60 o
  -1  11  11     1250.35     1264.22     29.22 o
   0  11  11     2568.81     2613.87     37.62 o
   1  11  11      848.42      880.94     26.15 o
   2  11  11     1562.44     1500.05     34.12 o
   3  11  11       44.21       61.40     16.51 o
   4  11  11     1369.76     1419.77     56.53 o
   5  11  11       91.06       78.27     30.90 o
   6  11  11       22.24       17.03     41.07 o
   7  11  11      931.20     1085.00     94.43 o
  -7  12  11        8.17       50.61     50.32 o
  -6  12  11       46.08        5.56     42.05 o
  -5  12  11      272.64      164.76     41.69 o
  -4  12  11     1314.13     1414.08     91.46 o
  -3  12  11     1250.17     1127.60     74.33 o
  -2  12  11      114.95      154.09     26.26 o
  -1  12  11       57.47       50.82     14.59 o
   0  12  11      107.79      100.14     15.51 o
   1  12  11      255.06      287.85     21.66 o
   2  12  11       49.67       44.27     17.13 o
   3  12  11       99.75      114.97     18.67 o
   4  12  11     1263.98     1231.60     60.70 o
   5  12  11        4.61       39.91     34.06 o
   6  12  11       13.93       21.88     48.06 o
  -6  13  11     1430.27     1409.07     72.57 o
  -5  13  11      481.96      446.43     50.05 o
  -4  13  11      559.55      537.96     61.61 o
  -3  13  11      204.80      170.68     35.30 o
  -2  13  11     1241.93     1170.21     47.40 o
  -1  13  11      365.64      363.01     20.91 o
   0  13  11     2865.08     2946.59     45.36 o
   1  13  11       25.89       17.66     18.69 o
   2  13  11      172.09      182.08     22.40 o
   3  13  11     1739.59     1617.49     40.43 o
   4  13  11     1720.35     1736.42     59.41 o
   5  13  11       15.66       -0.79     46.22 o
   6  13  11     1908.38     1767.22     77.54 o
  -6  14  11      303.01      234.88     53.03 o
  -5  14  11      313.58      314.61     49.96 o
  -4  14  11      384.18      389.32     46.47 o
  -3  14  11       41.82       30.10     33.46 o
  -2  14  11       21.25      -22.58     22.58 o
  -1  14  11      589.97      595.28     28.31 o
   0  14  11      133.35      138.82     18.32 o
   1  14  11        9.10       16.43     19.93 o
   2  14  11     1989.51     2032.73     51.09 o
   3  14  11        2.59      -16.19     19.92 o
   4  14  11      353.82      280.27     52.75 o
   5  14  11      111.78       78.13     40.88 o
   6  14  11        1.57       49.17     44.37 o
  -5  15  11       73.58       21.24     49.95 o
  -4  15  11      915.34      894.88     69.77 o
  -3  15  11     2811.23     2711.58    140.97 o
  -2  15  11      957.95     1083.97     53.38 o
  -1  15  11      251.38      242.84     24.60 o
   0  15  11     4864.07     5062.40     71.95 o
   1  15  11      318.28      315.15     24.87 o
   2  15  11     1217.28     1212.63     39.54 o
   3  15  11      764.11      657.09     37.28 o
   4  15  11      571.75      554.98     57.27 o
   5  15  11      780.21      708.67     80.53 o
  -5  16  11      458.57      392.92     75.11 o
  -4  16  11        2.16       14.90     41.72 o
  -3  16  11      162.90      146.36     48.82 o
  -2  16  11      337.97      353.63     35.12 o
  -1  16  11     1167.74     1281.66     41.87 o
   0  16  11      178.41      157.59     22.58 o
   1  16  11       60.18       26.93     22.25 o
   2  16  11      294.16      324.74     30.69 o
   3  16  11       71.39       57.93     29.96 o
   4  16  11      193.78      132.14     90.48 o
   5  16  11      245.16      208.68     52.11 o
  -4  17  11       13.44        4.49     44.27 o
  -3  17  11        7.79       37.02     36.96 o
  -2  17  11     2491.06     2520.99     70.25 o
  -1  17  11     1219.12     1214.34     42.00 o
   0  17  11      453.10      480.59     27.69 o
   1  17  11      199.85      199.27     27.91 o
   2  17  11     1081.68     1046.64     41.27 o
   3  17  11       29.73      -46.56     46.56 o
   4  17  11     2758.33     2896.67    158.63 o
  -4  18  11       10.50      -61.11     61.11 o
  -3  18  11        6.65       27.38     41.38 o
  -2  18  11       76.77      122.82     34.64 o
  -1  18  11     1481.12     1518.62     67.00 o
   0  18  11     1029.03     1046.21     46.81 o
   1  18  11     1845.46     1782.39     51.77 o
   2  18  11      115.23       86.31     29.78 o
   3  18  11      101.32       41.54     35.77 o
   4  18  11       89.38        2.83    141.64 o
  -3  19  11       60.91       27.96     51.63 o
  -2  19  11      208.72      167.13     41.31 o
  -1  19  11        3.64       -0.99     30.72 o
   0  19  11      509.24      470.04     59.14 o
   1  19  11      401.24      436.38     40.69 o
   2  19  11      722.54      729.31     72.50 o
   3  19  11        0.24      -18.82     35.38 o
  -2  20  11       16.21       10.76     48.37 o
  -1  20  11        6.14       14.62     33.02 o
   0  20  11      600.83      591.59     58.22 o
   1  20  11       14.06        8.28     28.45 o
   2  20  11      145.67      156.40     37.07 o
  -7   0  12       47.76      -50.79     66.16 o
  -6   0  12     2061.93     2165.29    142.06 o
  -5   0  12     2455.93     2441.88     80.30 o
  -4   0  12     5612.20     5588.90    113.70 o
  -3   0  12     5422.56     5177.95    265.47 o
  -2   0  12     9604.23     9770.56    174.33 o
  -1   0  12     1009.54     1017.58     41.48 o
   0   0  12     1998.92     1755.10     37.33 o
   1   0  12      392.47      442.62     20.41 o
   2   0  12      955.92      965.76     31.42 o
   3   0  12     7716.73     7536.55    107.30 o
   4   0  12     9045.83     8902.07    152.30 o
   5   0  12     1291.08     1185.66     64.76 o
   6   0  12      859.87      915.89     64.83 o
   7   0  12       10.81        8.98     49.23 o
   8   0  12       15.15      104.80     93.20 o
  -7   1  12      980.66      984.89    121.59 o
  -6   1  12      235.51      229.50     56.97 o
  -5   1  12      275.93      267.39     22.93 o
  -4   1  12        9.85       25.84     16.07 o
  -3   1  12    10043.23    10181.72    328.91 o
  -2   1  12     2222.41     2248.49     45.67 o
  -1   1  12     2407.96     2485.50     48.56 o
   0   1  12     1373.74     1336.17     23.33 o
   1   1  12     2238.25     2377.03     40.87 o
   2   1  12      482.48      542.87     15.99 o
   3   1  12      611.05      606.64     17.27 o
   4   1  12     3560.34     3551.31     57.57 o
   5   1  12      731.55      736.58     38.21 o
   6   1  12       61.13       83.90     29.82 o
   7   1  12      930.98     1053.64     54.02 o
   8   1  12      224.59      256.59     45.42 o
  -8   2  12      255.44      180.52     93.94 o
  -7   2  12      395.44      126.53     79.19 o
  -6   2  12       55.04      104.51     69.35 o
  -5   2  12      159.18      149.52     31.94 o
  -4   2  12     8058.59     8550.01    123.21 o
  -3   2  12     1054.46     1002.55     41.27 o
  -2   2  12     4913.49     4825.13     77.49 o
  -1   2  12       38.50       35.04     10.03 o
   0   2  12     7269.34     7151.70     70.60 o
   1   2  12      100.56      117.12     10.02 o
   2   2  12    16038.27    15712.72    138.43 o
   3   2  12      805.80      788.05     24.88 o
   4   2  12      872.22      884.67     29.74 o
   5   2  12     1186.02     1168.99     46.00 o
   6   2  12     1809.50     1835.01     69.67 o
   7   2  12     1082.24     1128.15     55.58 o
   8   2  12     1041.73     1118.89     60.96 o
  -8   3  12      564.23      605.61    120.35 o
  -7   3  12        1.27        3.27     73.38 o
  -6   3  12      303.00      292.84     38.50 o
  -5   3  12       43.73       19.96     23.49 o
  -4   3  12      262.84      280.36     24.48 o
  -3   3  12      146.90      117.37     20.30 o
  -2   3  12       39.17       30.83     10.25 o
  -1   3  12     1282.04     1327.23     26.10 o
   0   3  12     3238.23     3407.17     42.36 o
   1   3  12      140.16       91.69      9.24 o
   2   3  12      129.44      144.52     11.85 o
   3   3  12     4564.97     4378.13     55.79 o
   4   3  12      142.19      144.56     18.77 o
   5   3  12       18.18      -23.41     23.41 o
   6   3  12      127.62      147.10     32.43 o
   7   3  12      139.43      173.67     38.30 o
   8   3  12      416.37      466.10     73.39 o
  -8   4  12     1104.47     1169.23     94.76 o
  -7   4  12       15.23       25.46     45.82 o
  -6   4  12     5508.29     5556.43    129.60 o
  -5   4  12      526.55      506.59     32.93 o
  -4   4  12     5025.27     5154.62     96.94 o
  -3   4  12       22.32       22.43     12.85 o
  -2   4  12     1275.88     1177.88     41.23 o
  -1   4  12     1241.94     1225.52     32.35 o
   0   4  12     2480.40     2427.67     35.20 o
   1   4  12     1103.40     1036.06     26.43 o
   2   4  12     4069.99     3961.81     48.75 o
   3   4  12       28.71       29.65     10.89 o
   4   4  12     1592.60     1557.03     41.22 o
   5   4  12      184.26      200.61     30.03 o
   6   4  12      369.99      395.72     38.58 o
   7   4  12      140.84      198.29     40.07 o
   8   4  12      379.57      415.51     62.14 o
  -8   5  12      240.52      259.12     59.08 o
  -7   5  12       15.12       -3.27     38.32 o
  -6   5  12      478.71      452.74     46.58 o
  -5   5  12       21.44       -2.02     25.16 o
  -4   5  12       10.57      -21.51     27.90 o
  -3   5  12       17.36       26.62     17.12 o
  -2   5  12      556.13      556.68     22.97 o
  -1   5  12      125.01       96.32     10.25 o
   0   5  12      784.03      780.41     18.96 o
   1   5  12      243.19      228.38     12.17 o
   2   5  12       24.09       16.53      7.71 o
   3   5  12        5.73        7.34     12.45 o
   4   5  12     1349.41     1317.45     38.17 o
   5   5  12      469.26      515.96     36.72 o
   6   5  12      172.76      184.55     35.28 o
   7   5  12      283.17      259.68     41.22 o
   8   5  12      138.67      196.07     49.68 o
  -8   6  12      812.77      848.83    125.89 o
  -7   6  12       30.25       86.45     44.93 o
  -6   6  12     5051.11     5082.97    127.55 o
  -5   6  12      218.49      141.90     29.97 o
  -4   6  12      385.05      355.62     31.27 o
  -3   6  12      624.45      587.02     33.78 o
  -2   6  12     5863.07     5837.09    101.05 o
  -1   6  12      176.15      197.66     13.93 o
   0   6  12     3958.15     4038.12     49.97 o
   1   6  12     3280.15     3174.52     42.94 o
   2   6  12     1613.37     1542.74     43.86 o
   3   6  12     1696.87     1613.97     33.48 o
   4   6  12     7807.40     7532.81    106.22 o
   5   6  12      197.42      223.15     31.89 o
   6   6  12      211.28      196.24     36.02 o
   7   6  12      548.83      621.46     48.94 o
   8   6  12       69.06       86.29     47.23 o
  -8   7  12      527.61      307.51    108.36 o
  -7   7  12        1.14        5.12     36.33 o
  -6   7  12     1772.27     1795.05     80.00 o
  -5   7  12      371.37      402.04     37.25 o
  -4   7  12      160.73      142.67     28.72 o
  -3   7  12     2997.20     2910.79     71.77 o
  -2   7  12       51.86       57.17     23.85 o
  -1   7  12      544.89      568.40     18.86 o
   0   7  12     3732.53     3670.02     47.54 o
   1   7  12     1076.92     1071.39     25.86 o
   2   7  12      219.89      245.39     15.21 o
   3   7  12     3041.63     2828.34     43.54 o
   4   7  12      736.56      733.15     34.23 o
   5   7  12       24.20       26.37     28.69 o
   6   7  12        0.04        4.31     32.70 o
   7   7  12       34.71       34.90     38.42 o
  -7   8  12     1186.40     1216.67     75.31 o
  -6   8  12      181.06      201.64     38.79 o
  -5   8  12      108.46       48.59     31.87 o
  -4   8  12      117.80       83.05     29.42 o
  -3   8  12     6614.84     6509.61    169.43 o
  -2   8  12     6530.57     6383.67    101.03 o
  -1   8  12        2.90       10.77     12.47 o
   0   8  12     8654.66     8491.45    145.65 o
   1   8  12     2897.29     2964.28     55.72 o
   2   8  12     5610.49     5520.40     64.84 o
   3   8  12       29.45       55.78     15.42 o
   4   8  12     1244.63     1314.12     44.45 o
   5   8  12     4743.10     4500.64     91.92 o
   6   8  12      906.98      934.92     51.99 o
   7   8  12     1278.67     1373.23     64.19 o
  -7   9  12      417.20      333.01     46.88 o
  -6   9  12        0.98        8.61     36.72 o
  -5   9  12        2.21      -11.21     32.68 o
  -4   9  12      169.30      158.60     32.86 o
  -3   9  12     1363.39     1541.50     68.84 o
  -2   9  12     1886.84     1804.43     49.39 o
  -1   9  12     2457.72     2413.99     43.55 o
   0   9  12      803.86      816.67     24.53 o
   1   9  12       13.73        3.53     12.20 o
   2   9  12      475.95      494.17     21.66 o
   3   9  12      845.45      859.80     32.06 o
   4   9  12      111.14       97.46     25.61 o
   5   9  12     1375.61     1337.18     83.44 o
   6   9  12       44.17       40.07     35.59 o
   7   9  12       24.98       75.62     40.80 o
  -7  10  12      237.58      232.05     46.71 o
  -6  10  12     2574.70     2543.70     99.57 o
  -5  10  12       52.72       -0.61     34.70 o
  -4  10  12     2709.35     2595.18    116.01 o
  -3  10  12     3633.43     3311.84    123.86 o
  -2  10  12     3554.23     3780.44     74.54 o
  -1  10  12     2043.21     2036.47     36.96 o
   0  10  12     2627.23     2778.89     38.30 o
   1  10  12      173.39      181.72     18.43 o
   2  10  12     1220.05     1194.43     32.57 o
   3  10  12      210.11      212.77     19.14 o
   4  10  12     2354.24     2185.84     58.19 o
   5  10  12      969.12     1008.18     50.44 o
   6  10  12      335.87      329.92     43.23 o
   7  10  12       87.86       93.58     47.22 o
  -7  11  12      292.98      228.57     50.12 o
  -6  11  12       16.67       23.63     41.84 o
  -5  11  12      322.91      309.58     45.45 o
  -4  11  12      206.54      200.80     37.87 o
  -3  11  12       26.30       81.29     39.29 o
  -2  11  12      246.58      219.45     26.36 o
  -1  11  12      747.45      791.18     23.96 o
   0  11  12     2907.63     2992.05     40.85 o
   1  11  12      247.05      264.74     22.90 o
   2  11  12     1195.66     1214.54     33.62 o
   3  11  12      248.32      234.70     20.24 o
   4  11  12      155.34      161.63     33.59 o
   5  11  12       98.05       95.83     34.76 o
   6  11  12       85.28       56.57     46.42 o
   7  11  12       82.10      133.39     57.51 o
  -6  12  12      244.57      175.96     47.45 o
  -5  12  12     1907.87     1847.63    147.07 o
  -4  12  12     1933.46     1829.29     72.98 o
  -3  12  12      190.38      213.39     44.77 o
  -2  12  12     1316.70     1477.66     50.73 o
  -1  12  12       16.18        8.58     14.41 o
   0  12  12      533.42      540.20     21.29 o
   1  12  12      135.71      115.42     21.14 o
   2  12  12      533.08      563.17     25.91 o
   3  12  12     3904.40     3829.07     60.37 o
   4  12  12     1124.67     1123.22     48.42 o
   5  12  12       89.95       61.34     35.07 o
   6  12  12      674.57      718.10     58.50 o
  -6  13  12      474.37      463.50     66.16 o
  -5  13  12        3.18       74.87     42.00 o
  -4  13  12       43.67       19.00     36.60 o
  -3  13  12      336.30      257.15     46.83 o
  -2  13  12       52.64       23.12     24.83 o
  -1  13  12       36.16       39.37     17.94 o
   0  13  12      813.82      857.05     26.52 o
   1  13  12      194.99      211.05     22.35 o
   2  13  12      129.49      108.65     23.50 o
   3  13  12      407.88      391.93     25.21 o
   4  13  12       41.22       23.91     24.93 o
   5  13  12      114.94       90.85     41.47 o
   6  13  12      945.36      891.13     62.93 o
  -6  14  12      168.00      119.87     55.92 o
  -5  14  12       14.00      -27.26     43.25 o
  -4  14  12     2057.81     2107.87    155.38 o
  -3  14  12      218.76      218.49     48.12 o
  -2  14  12      448.72      474.19     41.67 o
  -1  14  12       71.84       55.26     20.54 o
   0  14  12      783.53      868.16     29.73 o
   1  14  12       10.44        6.73     20.29 o
   2  14  12     5305.89     5269.73     87.60 o
   3  14  12      702.39      674.99     43.98 o
   4  14  12       15.83      -16.48     34.79 o
   5  14  12      127.14      122.67     52.19 o
   6  14  12      272.66      215.89    100.21 o
  -5  15  12       24.92        2.45     46.09 o
  -4  15  12       17.95       -7.35     39.37 o
  -3  15  12       10.11      -29.22     36.59 o
  -2  15  12      527.09      592.61     73.27 o
  -1  15  12     1640.24     1598.16     44.31 o
   0  15  12      190.97      288.77     26.40 o
   1  15  12       23.01       24.48     21.52 o
   2  15  12        6.90       -8.57     22.92 o
   3  15  12      256.02      258.50     47.63 o
   4  15  12      296.68      226.39     62.41 o
   5  15  12      484.82      485.34     89.13 o
  -5  16  12      452.90      428.30     64.21 o
  -4  16  12     1674.32     1483.07    159.34 o
  -3  16  12      496.35      399.66     49.10 o
  -2  16  12     1086.89     1124.21     92.25 o
  -1  16  12        5.55        0.89     32.71 o
   0  16  12     1466.94     1583.45     62.23 o
   1  16  12        2.22      -21.82     21.82 o
   2  16  12      252.13      213.84     29.73 o
   3  16  12      211.92      144.30     32.59 o
   4  16  12       17.02      -46.14    148.54 o
   5  16  12       22.10      -11.28     73.46 o
  -4  17  12       72.07      -25.46     53.65 o
  -3  17  12      599.38      543.19     63.70 o
  -2  17  12     1741.00     1842.33     74.94 o
  -1  17  12      435.00      450.14     33.03 o
   0  17  12        0.53      -11.25     21.47 o
   1  17  12      153.24      156.20     28.23 o
   2  17  12       17.09      -27.14     30.05 o
   3  17  12      167.48       76.98     30.49 o
   4  17  12       64.75       -5.84     98.56 o
  -3  18  12      736.67      719.89     55.93 o
  -2  18  12     1343.58     1356.28     91.95 o
  -1  18  12      537.78      535.92     47.90 o
   0  18  12      857.99      926.66     57.50 o
   1  18  12      152.96      140.77     29.24 o
   2  18  12      297.71      285.28     41.36 o
   3  18  12      303.18      244.71     52.39 o
  -3  19  12      285.47      268.48     84.20 o
  -2  19  12      120.18      201.35     38.87 o
  -1  19  12       90.66       96.18     33.04 o
   0  19  12      445.22      507.68     56.16 o
   1  19  12     1541.49     1579.27     77.46 o
   2  19  12       32.84       59.78     31.23 o
   3  19  12       51.27       88.56     77.39 o
  -1  20  12      586.62      630.88     60.81 o
   0  20  12      148.71      221.46     35.68 o
   1  20  12      475.86      437.81     34.85 o
  -7   1  13       30.27       38.12     75.16 o
  -6   1  13     4370.15     4342.73    139.30 o
  -5   1  13      752.91      758.83     36.08 o
  -4   1  13      772.78      768.39     30.64 o
  -3   1  13       57.66       39.04     11.13 o
  -2   1  13     3868.74     3816.62    113.83 o
  -1   1  13     4421.50     4684.62     69.60 o
   0   1  13     2592.20     2539.78     33.77 o
   1   1  13     2648.75     2594.23     33.09 o
   2   1  13       36.88       50.25     10.33 o
   3   1  13      160.72      187.19     13.96 o
   4   1  13     2379.05     2332.64     47.72 o
   5   1  13     5376.18     5207.57     94.60 o
   6   1  13      151.07      129.88     31.98 o
   7   1  13      541.34      630.37     47.70 o
   8   1  13       77.17      196.32     45.26 o
  -8   2  13        5.47       76.20     86.49 o
  -7   2  13       17.66      111.74     78.88 o
  -6   2  13       19.62        3.38     34.70 o
  -5   2  13      197.31      213.31     29.41 o
  -4   2  13      245.50      214.64     28.63 o
  -3   2  13      568.68      544.19     53.27 o
  -2   2  13     1216.83     1132.23     31.29 o
  -1   2  13       65.39       75.18     12.42 o
   0   2  13      145.22      167.05     12.96 o
   1   2  13       38.07       14.87      8.60 o
   2   2  13     2680.81     2622.70     36.87 o
   3   2  13       57.80       62.78     10.92 o
   4   2  13       26.00       41.95     17.22 o
   5   2  13       15.35       20.47     25.05 o
   6   2  13     1456.21     1481.63     56.95 o
   7   2  13       48.66       77.69     37.54 o
   8   2  13      125.57      201.32     49.57 o
  -8   3  13      475.67      256.20     97.33 o
  -7   3  13        1.56      -13.89     76.10 o
  -6   3  13       90.19       50.11     38.26 o
  -5   3  13     1058.14     1090.05     45.99 o
  -4   3  13     4031.90     4116.44     73.26 o
  -3   3  13      801.48      764.91     79.94 o
  -2   3  13     8610.25     8338.72    130.67 o
  -1   3  13     1869.77     1895.21     32.48 o
   0   3  13     3931.13     4031.93     46.48 o
   1   3  13    16516.36    16617.22    145.25 o
   2   3  13     6812.70     6708.80     71.81 o
   3   3  13    11571.74    11113.44    104.42 o
   4   3  13     1477.54     1414.92     39.54 o
   5   3  13     4144.81     4013.78     82.87 o
   6   3  13       38.55       76.83     31.83 o
   7   3  13     2075.96     2078.00     71.67 o
   8   3  13      197.81      162.77     55.03 o
  -8   4  13      934.60      802.90    134.00 o
  -7   4  13      311.29      143.70     81.60 o
  -6   4  13      382.77      355.14     88.36 o
  -5   4  13      370.48      381.09     32.94 o
  -4   4  13     1603.10     1566.17     52.27 o
  -3   4  13      105.80       99.72     19.49 o
  -2   4  13      931.53      946.05     33.21 o
  -1   4  13     3914.65     3937.20     47.97 o
   0   4  13     3104.19     3364.45     43.62 o
   1   4  13      542.40      503.60     18.74 o
   2   4  13       83.48       63.90     11.20 o
   3   4  13      539.85      591.28     19.53 o
   4   4  13     1372.52     1435.91     40.54 o
   5   4  13      414.58      406.46     35.09 o
   6   4  13        1.18      -10.25     31.06 o
   7   4  13     1852.38     1977.94     70.99 o
   8   4  13       25.83        2.94     51.60 o
  -8   5  13      155.19       23.76     87.30 o
  -7   5  13     2080.53     1969.56    167.41 o
  -6   5  13      714.08      846.83    123.55 o
  -5   5  13       20.43      -24.60     32.80 o
  -4   5  13      401.49      365.26     31.81 o
  -3   5  13     2507.76     2654.02     65.64 o
  -2   5  13      204.12      172.21     19.15 o
  -1   5  13     6243.16     6623.58     70.09 o
   0   5  13     7583.59     7582.82     84.54 o
   1   5  13      156.83      181.39     13.42 o
   2   5  13     1055.37     1024.33     25.50 o
   3   5  13     3433.01     3371.65     47.69 o
   4   5  13     1137.31     1202.42     37.48 o
   5   5  13      597.10      663.35     40.75 o
   6   5  13     2580.09     2581.21     74.20 o
   7   5  13     1155.73     1325.36     61.82 o
   8   5  13       88.20        5.39     57.33 o
  -8   6  13       91.50      104.55     97.37 o
  -7   6  13       58.44       62.42     45.73 o
  -6   6  13      220.11      221.88     45.18 o
  -5   6  13        1.02      -15.34     34.49 o
  -4   6  13      358.93      377.02     37.76 o
  -3   6  13      235.11      230.88     28.28 o
  -2   6  13      604.94      668.30     35.46 o
  -1   6  13       15.24        2.22      8.54 o
   0   6  13       18.40       10.43      8.32 o
   1   6  13     1596.44     1638.31     31.49 o
   2   6  13       34.19       42.82     12.14 o
   3   6  13       91.22      136.09     16.29 o
   4   6  13      375.55      431.34     26.61 o
   5   6  13      167.10      202.94     32.60 o
   6   6  13       92.51       23.62     34.00 o
   7   6  13      225.98      220.45     42.02 o
  -7   7  13       26.13       47.75     38.90 o
  -6   7  13      716.72      579.41     56.63 o
  -5   7  13       12.46        5.91     29.65 o
  -4   7  13     3378.82     3470.36    138.47 o
  -3   7  13     5695.10     5612.05    108.51 o
  -2   7  13     2182.71     2213.48     51.80 o
  -1   7  13     1142.64     1190.79     36.75 o
   0   7  13     9631.75     8440.99    790.54 o
   1   7  13     2797.63     2783.99     40.63 o
   2   7  13     5208.27     5257.40     59.25 o
   3   7  13    10012.27     9684.55    101.10 o
   4   7  13       14.19        9.53     20.25 o
   5   7  13      729.50      795.96     45.37 o
   6   7  13      570.79      592.51     45.50 o
   7   7  13      774.29      831.48     55.65 o
  -7   8  13       19.05       57.17     41.20 o
  -6   8  13       58.62       99.25     37.94 o
  -5   8  13        6.45      -12.34     31.78 o
  -4   8  13       56.45       82.00     36.19 o
  -3   8  13       11.87        8.13     26.14 o
  -2   8  13       43.89       10.36     18.80 o
  -1   8  13        0.51        5.05     12.86 o
   0   8  13     1900.58     1985.65     43.46 o
   1   8  13     1714.59     1794.99     33.57 o
   2   8  13     2067.32     2078.61     37.40 o
   3   8  13      490.87      475.48     21.77 o
   4   8  13       94.53      100.71     19.61 o
   5   8  13        2.96        2.19     30.29 o
   6   8  13       32.43       72.88     35.90 o
   7   8  13     1274.08     1447.02     70.45 o
  -7   9  13       50.93      113.70     44.07 o
  -6   9  13       52.35       73.38     39.77 o
  -5   9  13      832.24      828.43     51.13 o
  -4   9  13     6926.43     6938.24    158.24 o
  -3   9  13      240.92      242.42     50.60 o
  -2   9  13     3920.07     3715.98     72.97 o
  -1   9  13      452.86      501.65     22.03 o
   0   9  13      428.27      482.66     20.89 o
   1   9  13    12974.10    12839.99    124.31 o
   2   9  13     5592.53     5590.58     70.10 o
   3   9  13     1033.19     1066.45     37.50 o
   4   9  13      604.44      499.54     28.91 o
   5   9  13      616.00      636.56     53.49 o
   6   9  13      253.46      299.53     41.98 o
   7   9  13      980.98     1012.17     83.46 o
  -7  10  13      211.20      156.07     46.90 o
  -6  10  13       20.32        8.93     40.87 o
  -5  10  13       44.54      -11.35     35.13 o
  -4  10  13        1.51       -2.02     38.76 o
  -3  10  13      141.56      184.08     33.94 o
  -2  10  13     3640.66     3798.60     75.54 o
  -1  10  13      108.05      158.24     17.81 o
   0  10  13     2232.08     2263.68     37.50 o
   1  10  13     4036.10     4120.25     60.00 o
   2  10  13      492.91      478.13     22.86 o
   3  10  13       50.67       46.88     18.02 o
   4  10  13     1542.51     1469.01     40.33 o
   5  10  13      143.88      111.94     31.16 o
   6  10  13      404.44      433.90     45.57 o
   7  10  13      163.67       92.47     53.94 o
  -7  11  13      456.50      313.98    113.82 o
  -6  11  13      924.97      887.16     61.07 o
  -5  11  13      369.23      318.27     54.71 o
  -4  11  13      427.12      343.57     55.99 o
  -3  11  13     2495.95     2348.49     75.97 o
  -2  11  13      579.34      555.96     33.37 o
  -1  11  13     1300.50     1336.48     34.74 o
   0  11  13     1495.93     1513.58     34.12 o
   1  11  13       29.19       26.99     19.42 o
   2  11  13      870.35      878.67     37.40 o
   3  11  13      716.88      732.42     28.67 o
   4  11  13      803.82      833.09     34.42 o
   5  11  13     2017.13     2060.92     63.61 o
   6  11  13      404.44      494.57     53.07 o
  -6  12  13       31.57       65.22     45.90 o
  -5  12  13       37.67        2.78     39.68 o
  -4  12  13      577.58      534.13     75.41 o
  -3  12  13      385.88      327.11     40.19 o
  -2  12  13       11.06        2.15     23.81 o
  -1  12  13      627.15      729.45     27.19 o
   0  12  13        9.97      -15.20     15.95 o
   1  12  13       42.65       54.40     27.22 o
   2  12  13       14.97       -1.13     21.30 o
   3  12  13      228.37      223.28     24.06 o
   4  12  13      364.53      287.33     29.69 o
   5  12  13        3.51       -6.08     52.87 o
   6  12  13        3.59        9.63     43.50 o
  -6  13  13     1495.96     1421.31    108.94 o
  -5  13  13       17.99      -18.75     41.70 o
  -4  13  13      120.99      133.60     50.42 o
  -3  13  13       21.97       26.41     34.95 o
  -2  13  13     4092.43     4209.23     86.88 o
  -1  13  13     1680.81     1708.27     43.04 o
   0  13  13     4467.04     4665.38     64.93 o
   1  13  13     3497.89     3452.79     59.62 o
   2  13  13      354.96      369.91     29.23 o
   3  13  13     2402.00     2208.28     55.30 o
   4  13  13      371.32      375.05     37.89 o
   5  13  13     2865.35     2922.11     88.75 o
   6  13  13      694.56      816.45     96.47 o
  -6  14  13       22.94       17.03     94.78 o
  -5  14  13      492.00      343.68     52.60 o
  -4  14  13      573.03      467.87     61.04 o
  -3  14  13      462.14      402.40     45.34 o
  -2  14  13      400.44      384.57     34.38 o
  -1  14  13      300.52      313.52     25.39 o
   0  14  13     1007.82     1059.20     32.39 o
   1  14  13      675.14      717.45     31.36 o
   2  14  13      841.02      877.41     37.09 o
   3  14  13        2.41      -25.80     25.80 o
   4  14  13      318.46      269.91     32.99 o
   5  14  13      115.45       98.80     76.43 o
  -5  15  13     1126.26      852.54     76.61 o
  -4  15  13      339.68      391.58     61.62 o
  -3  15  13       92.07       63.94     39.74 o
  -2  15  13     1018.37     1082.86     49.10 o
  -1  15  13      357.36      332.62     28.65 o
   0  15  13       17.67       26.37     20.25 o
   1  15  13     1194.92     1190.08     40.87 o
   2  15  13       15.41      -16.52     22.73 o
   3  15  13       24.15       47.39     30.57 o
   4  15  13     1331.29     1151.07    101.56 o
   5  15  13      712.83      598.65     79.06 o
  -5  16  13       62.56      -65.89     65.89 o
  -4  16  13        7.80      -21.61     44.63 o
  -3  16  13      250.08      177.38     44.35 o
  -2  16  13       11.87       19.63     29.32 o
  -1  16  13      680.55      738.44     35.61 o
   0  16  13        5.57       26.77     21.17 o
   1  16  13      169.01      133.36     25.16 o
   2  16  13       11.96        7.48     27.05 o
   3  16  13      882.56      834.56     43.36 o
   4  16  13       95.56        8.48     51.92 o
  -4  17  13       26.71      -35.86     50.76 o
  -3  17  13      248.91      161.18     57.28 o
  -2  17  13      495.88      574.30     57.30 o
  -1  17  13     1630.40     1629.93     54.83 o
   0  17  13     1835.38     2005.26     62.65 o
   1  17  13      745.67      724.96     36.35 o
   2  17  13      138.25      161.06     30.44 o
   3  17  13     1709.23     1655.81     54.06 o
   4  17  13     1106.99      758.95    161.40 o
  -3  18  13      315.97      348.11     54.05 o
  -2  18  13      618.02      622.58     44.15 o
  -1  18  13      121.68       67.93     28.98 o
   0  18  13      947.87      998.50     71.57 o
   1  18  13        6.33        7.66     33.37 o
   2  18  13       82.34       51.89     30.12 o
   3  18  13      543.57      508.74     47.65 o
  -2  19  13      435.85      500.32     60.23 o
  -1  19  13       64.50       60.75     32.48 o
   0  19  13      386.74      358.69     36.25 o
   1  19  13      954.90      891.37     92.75 o
   2  19  13      937.27      928.94     60.59 o
  -6   0  14      212.50      184.39     60.75 o
  -5   0  14      193.20      162.37     36.60 o
  -4   0  14      243.62      222.03     34.77 o
  -3   0  14     2390.09     2697.18     82.85 o
  -2   0  14     2026.75     2036.73     59.91 o
  -1   0  14     3192.70     3533.26     68.79 o
   0   0  14     4116.24     3950.24     65.12 o
   1   0  14      197.39      181.10     16.33 o
   2   0  14     4115.27     4060.65     71.70 o
   3   0  14     5727.69     5616.55     92.76 o
   4   0  14     3210.72     2879.20     76.02 o
   5   0  14     6659.10     6664.36    158.92 o
   6   0  14     2481.37     2474.80    101.16 o
   7   0  14     3517.88     3408.11    123.88 o
   8   0  14      446.49      658.28     95.15 o
  -7   1  14     4496.67     4251.37    212.91 o
  -6   1  14     1413.68     1439.14     66.34 o
  -5   1  14      661.83      646.91     35.03 o
  -4   1  14       17.44        7.59     19.09 o
  -3   1  14     1515.44     1670.92     40.27 o
  -2   1  14      855.41      820.61     27.95 o
  -1   1  14        1.84       -4.11     10.18 o
   0   1  14      141.71      154.72     11.44 o
   1   1  14        0.87       -1.22      8.95 o
   2   1  14     1026.84     1021.60     26.26 o
   3   1  14     2059.64     1951.74     33.50 o
   4   1  14      150.15      157.22     17.81 o
   5   1  14       13.41       -0.12     25.54 o
   6   1  14       84.51      151.15     33.79 o
   7   1  14      401.83      498.33     46.50 o
   8   1  14     1238.33     1186.66     77.90 o
  -7   2  14      295.12      308.24     51.48 o
  -6   2  14      277.73      300.21     56.22 o
  -5   2  14     1368.16     1540.33     51.80 o
  -4   2  14     1635.13     1632.66     46.48 o
  -3   2  14    11750.16    12197.82    168.96 o
  -2   2  14      666.92      637.79     28.25 o
  -1   2  14     1651.68     1726.37     32.96 o
   0   2  14      147.86      211.45     13.51 o
   1   2  14     5443.07     5294.43     68.68 o
   2   2  14       11.28        7.82     11.01 o
   3   2  14     4711.02     4576.93     53.75 o
   4   2  14     1256.93     1138.48     32.57 o
   5   2  14       34.00       41.55     26.85 o
   6   2  14       14.04       34.09     32.61 o
   7   2  14     1918.57     1988.28     71.43 o
   8   2  14      202.53      232.47     58.11 o
  -8   3  14       48.86       88.29     88.89 o
  -7   3  14      117.13      123.69     43.69 o
  -6   3  14       19.96       22.70     36.53 o
  -5   3  14      171.01      119.66     27.61 o
  -4   3  14      190.57      152.54     22.76 o
  -3   3  14       36.50       54.48     19.00 o
  -2   3  14      469.40      484.28     26.74 o
  -1   3  14     4270.31     4388.98     60.58 o
   0   3  14      491.58      450.67     18.78 o
   1   3  14      674.64      631.20     30.07 o
   2   3  14      630.26      700.17     26.22 o
   3   3  14       10.04        7.39     12.44 o
   4   3  14      193.38      131.26     18.60 o
   5   3  14      166.50      184.75     30.71 o
   6   3  14      437.22      494.40     45.25 o
   7   3  14       18.60       36.49     37.84 o
   8   3  14       70.89       72.44     54.27 o
  -8   4  14     1159.87     1344.42    164.44 o
  -7   4  14      372.39      369.36     92.31 o
  -6   4  14      529.57      605.98     76.65 o
  -5   4  14     1422.38     1425.67     55.44 o
  -4   4  14      112.00       85.32     25.52 o
  -3   4  14     2015.07     2017.03     50.46 o
  -2   4  14     2888.48     2967.21     69.03 o
  -1   4  14     2969.20     3037.83     44.43 o
   0   4  14        8.80       11.25     10.14 o
   1   4  14     8269.05     8206.73     94.24 o
   2   4  14      188.24      242.16     15.24 o
   3   4  14     6133.81     6327.08     68.32 o
   4   4  14       49.99       66.41     16.87 o
   5   4  14     1241.33     1325.43     52.37 o
   6   4  14     1127.23     1250.51     65.77 o
   7   4  14      452.94      463.31     47.02 o
  -7   5  14        5.10      -41.29     55.49 o
  -6   5  14       23.65       32.53     35.45 o
  -5   5  14      377.17      399.60     36.23 o
  -4   5  14      300.09      331.74     31.91 o
  -3   5  14      474.32      437.86     35.22 o
  -2   5  14     2000.69     2067.07     49.45 o
  -1   5  14      231.75      197.76     16.82 o
   0   5  14      744.96      763.32     24.11 o
   1   5  14     1450.46     1523.70     32.89 o
   2   5  14      646.32      664.93     20.45 o
   3   5  14     2422.60     2397.29     38.58 o
   4   5  14       23.09       23.52     19.30 o
   5   5  14      184.65      168.99     31.73 o
   6   5  14       33.27       45.50     34.15 o
   7   5  14      640.01      751.38     64.36 o
  -7   6  14     1808.15     1418.39    149.43 o
  -6   6  14      954.02     1029.76     64.65 o
  -5   6  14     2194.29     2208.15     69.28 o
  -4   6  14     1609.27     1588.57     58.82 o
  -3   6  14      197.67      132.89     27.60 o
  -2   6  14     1466.34     1525.29     54.34 o
  -1   6  14     4822.90     4916.13     65.06 o
   0   6  14     1326.71     1281.87     28.77 o
   1   6  14     1584.25     1575.43     32.24 o
   2   6  14        0.85      -12.26     12.26 o
   3   6  14      429.56      410.18     20.49 o
   4   6  14      723.26      642.48     26.13 o
   5   6  14     6484.05     6525.85    114.32 o
   6   6  14      140.25      168.27     37.42 o
   7   6  14      206.97      239.19     43.83 o
  -7   7  14        8.97      -41.87     45.79 o
  -6   7  14      594.15      561.59     82.52 o
  -5   7  14     1211.71     1128.96     79.89 o
  -4   7  14      182.16      161.65     31.70 o
  -3   7  14        2.18      -18.61     25.92 o
  -2   7  14      275.06      296.53     30.74 o
  -1   7  14     2251.44     2226.91     41.36 o
   0   7  14      308.23      311.54     21.18 o
   1   7  14     1279.81     1285.57     29.84 o
   2   7  14     1239.43     1282.51     31.21 o
   3   7  14     3674.37     3750.72     53.13 o
   4   7  14       72.96       42.74     18.73 o
   5   7  14      554.49      626.76     43.13 o
   6   7  14      522.15      669.11     48.46 o
   7   7  14       30.17       50.07     40.95 o
  -7   8  14      386.26      262.24     56.25 o
  -6   8  14     1117.86     1118.45     72.45 o
  -5   8  14     4213.70     4092.03    139.07 o
  -4   8  14       21.62       32.00     30.89 o
  -3   8  14     1398.54     1472.28     58.84 o
  -2   8  14     2146.70     2226.79     66.68 o
  -1   8  14     2951.36     3013.17     49.90 o
   0   8  14      126.76      145.92     18.54 o
   1   8  14     2728.53     2860.72     42.84 o
   2   8  14       26.80       21.18     14.46 o
   3   8  14       53.67       26.58     16.48 o
   4   8  14      252.52      264.29     24.64 o
   5   8  14      519.05      516.77     49.98 o
   6   8  14      623.83      712.48     49.62 o
   7   8  14      254.36      259.76     46.83 o
  -7   9  14      822.47      724.21     71.81 o
  -6   9  14      993.65      907.47    105.26 o
  -5   9  14       65.64        1.33     43.72 o
  -4   9  14       20.78       -5.28     32.06 o
  -3   9  14       12.56      -11.61     28.60 o
  -2   9  14      405.23      393.95     28.17 o
  -1   9  14        6.28       10.41     14.46 o
   0   9  14       21.50       25.84     14.27 o
   1   9  14      693.78      657.41     31.72 o
   2   9  14      173.29      139.13     17.99 o
   3   9  14      438.97      447.02     23.93 o
   4   9  14        5.63      -16.98     22.58 o
   5   9  14        2.57      -24.31     28.38 o
   6   9  14        2.86       13.31     37.10 o
   7   9  14      163.96      105.34     49.16 o
  -7  10  14      335.19      227.38     60.97 o
  -6  10  14       13.31       -6.19     50.40 o
  -5  10  14      498.79      463.67     64.68 o
  -4  10  14       24.61      -14.56     33.57 o
  -3  10  14     1335.89     1228.11     56.68 o
  -2  10  14      232.14      232.80     26.90 o
  -1  10  14     1919.61     1978.44     43.08 o
   0  10  14     1724.78     1813.18     34.96 o
   1  10  14      581.26      652.16     26.18 o
   2  10  14      840.99      832.44     29.37 o
   3  10  14     2472.81     2365.07     46.53 o
   4  10  14      683.66      646.20     30.05 o
   5  10  14     3919.23     3704.69     79.73 o
   6  10  14       17.44       -9.08     37.97 o
  -6  11  14      901.31      670.46     70.91 o
  -5  11  14      213.68      148.74     51.62 o
  -4  11  14      493.83      427.66     44.80 o
  -3  11  14        8.59       -3.70     32.70 o
  -2  11  14      206.00      152.70     26.75 o
  -1  11  14      382.60      442.64     25.94 o
   0  11  14     1543.19     1637.49     35.61 o
   1  11  14      408.79      446.35     27.05 o
   2  11  14      382.38      430.47     33.20 o
   3  11  14      231.23      243.25     22.80 o
   4  11  14      948.77      976.04     38.22 o
   5  11  14      880.32      880.69     72.73 o
   6  11  14      146.29      175.72     43.21 o
  -6  12  14      464.71      299.73     99.44 o
  -5  12  14      228.16      199.95     55.30 o
  -4  12  14     5467.97     5064.49    173.82 o
  -3  12  14     1292.34     1319.98     61.98 o
  -2  12  14       11.32       -3.85     24.14 o
  -1  12  14     4179.69     4358.68     64.24 o
   0  12  14       81.93      109.48     18.05 o
   1  12  14     1616.17     1535.67     45.15 o
   2  12  14       28.76       36.42     22.57 o
   3  12  14     1766.09     1733.98     53.50 o
   4  12  14      809.28      693.21     35.91 o
   5  12  14      521.33      637.31     66.10 o
   6  12  14      256.78      177.64     72.72 o
  -6  13  14      249.18      162.93     68.94 o
  -5  13  14      244.34      108.67     56.60 o
  -4  13  14     1856.09     1616.25    129.71 o
  -3  13  14       35.66        0.48     35.04 o
  -2  13  14       57.67       13.91     26.53 o
  -1  13  14        6.41       41.09     20.20 o
   0  13  14      185.60      188.19     20.77 o
   1  13  14      288.34      258.89     24.38 o
   2  13  14       47.40       -9.74     23.93 o
   3  13  14     2199.64     2156.54     67.81 o
   4  13  14       20.63        3.34     26.70 o
   5  13  14       24.00      -49.95     72.36 o
   6  13  14       32.20       62.11     93.88 o
  -5  14  14      682.35      459.92     67.14 o
  -4  14  14      342.69      421.77     50.57 o
  -3  14  14     3459.60     3591.67    120.33 o
  -2  14  14      352.31      349.72     48.79 o
  -1  14  14       25.99       44.00     21.40 o
   0  14  14        2.20       -1.96     19.92 o
   1  14  14     2329.17     2385.63     51.29 o
   2  14  14      764.26      781.64     60.61 o
   3  14  14     2649.59     2586.45     61.60 o
   4  14  14       12.21      -34.15     34.15 o
   5  14  14       35.48      -39.99     80.13 o
  -5  15  14      348.91      275.41     68.27 o
  -4  15  14       70.86       79.39     45.15 o
  -3  15  14       57.05       83.43     41.17 o
  -2  15  14     1975.04     2095.00     71.84 o
  -1  15  14      927.17      926.90     60.13 o
   0  15  14      179.92      183.64     22.33 o
   1  15  14      326.79      314.75     39.64 o
   2  15  14      108.05      105.22     25.32 o
   3  15  14     1213.72     1143.39     47.46 o
   4  15  14        8.42      -49.64     49.64 o
   5  15  14      121.26       20.62    109.03 o
  -4  16  14      113.74       77.20     47.59 o
  -3  16  14      168.90       77.27     43.84 o
  -2  16  14       29.36      -32.99     35.98 o
  -1  16  14       84.51       68.21     25.12 o
   0  16  14     1340.79     1373.44     47.31 o
   1  16  14      449.30      408.38     29.20 o
   2  16  14       70.42       50.34     28.40 o
   3  16  14      686.80      666.57     42.07 o
   4  16  14       44.16      -33.59     93.00 o
  -4  17  14      162.22      150.02     56.14 o
  -3  17  14       46.95       -6.46     52.45 o
  -2  17  14       16.18       34.59     32.94 o
  -1  17  14      306.23      307.73     31.08 o
   0  17  14       44.70       37.61     26.87 o
   1  17  14      846.07      815.79     37.97 o
   2  17  14      752.96      760.91     39.60 o
   3  17  14       58.96       38.30     31.64 o
   4  17  14      467.29      441.21    214.71 o
  -3  18  14       64.67       40.06     68.07 o
  -2  18  14       44.08      100.19     36.94 o
  -1  18  14     1618.75     1582.97     58.93 o
   0  18  14       10.93       21.80     29.75 o
   1  18  14      476.91      522.30     43.43 o
   2  18  14      166.87      155.21     32.32 o
   3  18  14      210.85       93.41     38.49 o
  -2  19  14       98.42      237.36     71.80 o
  -1  19  14      126.72       84.24    104.50 o
   0  19  14      184.42      196.24     34.19 o
   1  19  14       32.04       35.94     29.21 o
  -7   1  15      413.40      244.00     84.58 o
  -6   1  15        5.74        5.13     28.04 o
  -5   1  15     3769.87     3863.36     81.17 o
  -4   1  15       16.01        0.19     20.20 o
  -3   1  15      110.43      108.75     21.38 o
  -2   1  15       17.20       15.81     20.75 o
  -1   1  15    10800.25    11108.07    130.20 o
   0   1  15      916.19      920.95     23.13 o
   1   1  15     4304.22     4223.11     54.74 o
   2   1  15      531.22      454.09     19.31 o
   3   1  15     1080.95     1069.81     27.18 o
   4   1  15      293.05      297.35     20.81 o
   5   1  15     3871.68     3773.94     82.04 o
   6   1  15     1493.02     1556.73     60.37 o
   7   1  15      135.55      137.58     40.31 o
  -7   2  15     1806.28     1787.93     88.91 o
  -6   2  15       55.25       43.66     36.19 o
  -5   2  15      463.91      462.12     48.10 o
  -4   2  15     1066.47     1134.34     42.04 o
  -3   2  15      856.04      833.40     33.64 o
  -2   2  15      312.45      247.73     19.80 o
  -1   2  15     1236.56     1387.02     39.17 o
   0   2  15      346.44      423.34     15.73 o
   1   2  15      540.11      489.96     19.11 o
   2   2  15        7.11      -10.38     11.88 o
   3   2  15      373.96      396.18     18.13 o
   4   2  15       38.17       44.63     17.09 o
   5   2  15      564.11      596.88     40.07 o
   6   2  15        2.73      -21.77     32.20 o
   7   2  15      539.52      554.61     49.22 o
  -7   3  15     2322.90     2275.80    193.57 o
  -6   3  15        0.10       -9.95     30.41 o
  -5   3  15     1273.35     1235.48     51.87 o
  -4   3  15     1850.85     1865.20     51.22 o
  -3   3  15     8807.91     9002.85    133.13 o
  -2   3  15      703.20      661.80     30.31 o
  -1   3  15      100.34       80.50     14.22 o
   0   3  15     3860.66     3958.94     47.91 o
   1   3  15      576.55      590.15     22.61 o
   2   3  15     2301.66     2196.04     37.85 o
   3   3  15     4136.05     4213.83     52.29 o
   4   3  15       11.71       -3.11     16.49 o
   5   3  15      859.41      925.29     47.36 o
   6   3  15     1032.61     1181.67     55.35 o
   7   3  15      381.16      378.23     46.25 o
  -7   4  15      640.59      649.12    208.75 o
  -6   4  15      990.33      960.05     68.46 o
  -5   4  15      218.16      238.49     32.86 o
  -4   4  15      117.67       96.81     26.97 o
  -3   4  15      823.15      836.35     35.33 o
  -2   4  15      132.50      131.76     20.31 o
  -1   4  15     2017.00     2063.46     53.80 o
   0   4  15     4173.90     4306.76     51.23 o
   1   4  15       98.73       57.58     19.67 o
   2   4  15     6792.47     6480.12     72.59 o
   3   4  15     2189.52     2219.58     37.81 o
   4   4  15      367.44      374.79     21.95 o
   5   4  15        2.89       -5.06     28.40 o
   6   4  15      899.52     1031.31     53.69 o
   7   4  15      630.01      640.27     51.17 o
  -7   5  15      148.86      104.23     50.04 o
  -6   5  15      138.49       95.93     36.55 o
  -5   5  15     1929.33     2128.29    114.33 o
  -4   5  15     1100.29     1281.49     54.87 o
  -3   5  15     3344.93     3285.38     77.69 o
  -2   5  15      197.06      229.33     22.45 o
  -1   5  15    12577.20    12737.93    159.91 o
   0   5  15     1020.66     1043.38     36.05 o
   1   5  15     8591.02     8433.50     87.21 o
   2   5  15      180.59      223.14     15.83 o
   3   5  15       84.29       82.01     14.95 o
   4   5  15     6975.21     6645.68     77.63 o
   5   5  15      501.26      522.73     40.39 o
   6   5  15       20.04       27.03     34.85 o
   7   5  15      630.31      702.42     52.73 o
  -7   6  15       21.32       28.97     50.82 o
  -6   6  15       79.36       39.45     40.63 o
  -5   6  15      255.62      216.20     43.48 o
  -4   6  15      187.45      125.35     34.48 o
  -3   6  15      685.24      693.87     40.49 o
  -2   6  15       96.06      110.91     27.30 o
  -1   6  15      715.00      742.84     26.35 o
   0   6  15      180.26      218.97     14.58 o
   1   6  15      134.47      152.98     14.81 o
   2   6  15     2842.20     2876.08     43.90 o
   3   6  15      153.36      129.63     17.10 o
   4   6  15      348.91      365.48     22.39 o
   5   6  15       16.70       32.96     30.85 o
   6   6  15        1.53      -12.72     34.94 o
   7   6  15      507.54      616.97     52.69 o
  -7   7  15      890.01      810.56     76.43 o
  -6   7  15      193.54      125.31     37.90 o
  -5   7  15     1422.14     1407.04     61.96 o
  -4   7  15      556.19      471.21     39.23 o
  -3   7  15     3942.46     3959.95     90.90 o
  -2   7  15     3465.56     3517.36     82.83 o
  -1   7  15       62.44       55.10     15.34 o
   0   7  15      158.13      147.51     15.17 o
   1   7  15     3405.03     3362.37     49.44 o
   2   7  15      381.26      381.86     19.90 o
   3   7  15     5093.18     4879.33     63.37 o
   4   7  15     2035.33     1984.51     40.81 o
   5   7  15      103.93       78.18     29.31 o
   6   7  15       16.37       26.39     36.42 o
   7   7  15     1946.72     2046.82     97.95 o
  -7   8  15       21.85      -17.71     41.46 o
  -6   8  15       71.03       30.84     39.94 o
  -5   8  15      303.90      228.11     40.46 o
  -4   8  15      124.15      108.96     33.00 o
  -3   8  15      208.15      149.85     32.16 o
  -2   8  15       36.16       33.44     26.81 o
  -1   8  15      563.13      633.86     24.58 o
   0   8  15       40.83       22.64     14.75 o
   1   8  15      485.25      550.19     21.15 o
   2   8  15      500.52      480.80     32.71 o
   3   8  15       54.44       62.16     18.71 o
   4   8  15      476.47      471.96     27.56 o
   5   8  15      197.93      188.19     37.22 o
   6   8  15        4.82      -12.96     36.63 o
   7   8  15      237.44      216.42     50.84 o
  -7   9  15      433.72      329.86     50.30 o
  -6   9  15      475.67      450.60     57.28 o
  -5   9  15       32.83       -5.66     36.95 o
  -4   9  15      117.22       70.51     34.25 o
  -3   9  15     2483.25     2779.80     79.98 o
  -2   9  15       78.00       76.07     29.99 o
  -1   9  15      151.14      179.46     18.17 o
   0   9  15      193.81      218.41     20.75 o
   1   9  15      296.97      351.78     22.73 o
   2   9  15     4108.71     4044.39     57.87 o
   3   9  15     4421.94     4488.19     64.61 o
   4   9  15       24.54       14.32     22.16 o
   5   9  15       18.36       -8.94     29.65 o
   6   9  15      838.95      992.73     64.10 o
   7   9  15      365.27      592.84    129.00 o
  -6  10  15       29.11      -42.20     42.20 o
  -5  10  15      330.39      294.02     45.25 o
  -4  10  15      766.89      650.45     48.57 o
  -3  10  15      983.98      825.71     49.30 o
  -2  10  15       19.20       33.85     22.94 o
  -1  10  15     1635.90     1704.56     40.87 o
   0  10  15       74.56       75.88     15.68 o
   1  10  15     1572.12     1523.07     40.60 o
   2  10  15      200.08      218.68     24.56 o
   3  10  15      280.98      318.03     34.88 o
   4  10  15        1.20      -22.40     22.40 o
   5  10  15        0.51      -32.23     32.23 o
   6  10  15      124.75      122.77     41.46 o
  -6  11  15      384.61      369.19     55.20 o
  -5  11  15     1804.99     1708.22     75.32 o
  -4  11  15     1033.83      953.62     73.39 o
  -3  11  15      582.92      570.67     46.65 o
  -2  11  15      104.32       68.37     25.99 o
  -1  11  15     5361.59     5570.53     75.56 o
   0  11  15      420.72      398.39     22.42 o
   1  11  15      538.06      566.56     27.88 o
   2  11  15      663.57      698.77     35.49 o
   3  11  15      429.47      433.02     28.49 o
   4  11  15     2353.08     2236.22     79.29 o
   5  11  15     1271.75     1267.99     68.78 o
   6  11  15      766.78      910.06     64.92 o
  -6  12  15      538.59      545.77     59.44 o
  -5  12  15        3.80      -41.15     41.15 o
  -4  12  15       91.75       23.44     39.65 o
  -3  12  15       38.34       18.75     34.54 o
  -2  12  15     1519.15     1507.68     53.64 o
  -1  12  15      185.79      208.74     20.79 o
   0  12  15       16.95      -17.19     17.19 o
   1  12  15        0.71       24.63     21.85 o
   2  12  15     2336.91     2358.08     55.84 o
   3  12  15      376.70      338.66     30.58 o
   4  12  15       86.57       25.64     36.04 o
   5  12  15       91.24      121.51     39.54 o
   6  12  15        5.62       61.26     75.96 o
  -5  13  15     1060.65      965.58     83.97 o
  -4  13  15     2995.26     2824.45    248.88 o
  -3  13  15      877.40      811.04     88.50 o
  -2  13  15      210.06      199.76     31.10 o
  -1  13  15     2151.23     2266.79     49.83 o
   0  13  15     1210.38     1252.13     35.48 o
   1  13  15      675.52      682.39     30.93 o
   2  13  15       77.07       89.18     26.14 o
   3  13  15      161.83      143.61     33.02 o
   4  13  15       10.40      -30.60     30.60 o
   5  13  15      703.13      733.33     89.07 o
  -5  14  15       19.78       57.02     47.06 o
  -4  14  15      575.32      516.85     63.00 o
  -3  14  15      792.22      754.80     55.85 o
  -2  14  15      164.42      136.17     34.95 o
  -1  14  15      324.82      372.64     29.35 o
   0  14  15      297.65      311.09     23.93 o
   1  14  15      413.07      426.68     41.27 o
   2  14  15        5.91       22.85     25.05 o
   3  14  15       94.19       66.08     28.99 o
   4  14  15        5.71      -38.67     38.67 o
   5  14  15        8.75      -55.99     71.08 o
  -5  15  15      283.17      176.10     74.43 o
  -4  15  15        6.23        2.23     44.33 o
  -3  15  15      934.48      957.98     95.83 o
  -2  15  15     1205.10     1080.21     57.24 o
  -1  15  15     1224.64     1333.25     53.12 o
   0  15  15      524.08      509.33     56.43 o
   1  15  15     1540.03     1526.94     46.12 o
   2  15  15      986.49     1001.67     54.43 o
   3  15  15      413.02      443.12     35.99 o
   4  15  15       31.22       40.07     72.42 o
  -4  16  15       21.06       66.49     52.71 o
  -3  16  15        2.04        0.57     42.02 o
  -2  16  15       12.51       50.76     37.62 o
  -1  16  15        9.19        5.55     24.21 o
   0  16  15     1192.49     1236.70     44.24 o
   1  16  15      171.26      156.39     26.49 o
   2  16  15      256.51      234.21     39.14 o
   3  16  15       50.25       22.37     47.58 o
   4  16  15      146.04      127.21     85.97 o
  -3  17  15       43.89      -46.65     66.22 o
  -2  17  15      241.67      315.17     46.39 o
  -1  17  15     1250.68     1352.84     64.69 o
   0  17  15       35.89       10.99     26.82 o
   1  17  15      931.59      883.50     58.97 o
   2  17  15        3.46      -24.46     29.61 o
   3  17  15      223.00      135.33     35.37 o
  -2  18  15     1287.11     1285.81    107.11 o
  -1  18  15        4.22      -37.61     37.61 o
   0  18  15      159.15      112.12     29.10 o
   1  18  15     1023.29     1123.26     79.72 o
   2  18  15       75.16       36.50     31.51 o
  -1  19  15      154.15      102.41     92.44 o
   0  19  15        3.65      -35.32     35.32 o
   1  19  15      189.92      203.68     48.03 o
  -7   0  16       25.87       -5.28     51.69 o
  -6   0  16      111.96      100.17     40.97 o
  -5   0  16     4389.39     4442.07    128.38 o
  -4   0  16       79.87       63.93     34.32 o
  -3   0  16     8176.45     8605.93    165.95 o
  -2   0  16     9891.19    10249.74    247.77 o
  -1   0  16     1841.49     1894.59     63.95 o
   0   0  16    10440.62    10976.18    149.93 o
   1   0  16     6463.48     6461.08    113.94 o
   2   0  16     3975.25     3782.87     71.87 o
   3   0  16      372.03      359.53     27.57 o
   4   0  16     6333.83     5957.86    102.22 o
   5   0  16      257.66      300.69     52.26 o
   6   0  16      117.08      109.00     60.76 o
   7   0  16      612.65      725.20     74.66 o
  -7   1  16      249.93      218.60     51.19 o
  -6   1  16        3.43       37.45     31.21 o
  -5   1  16      148.57      107.15     27.77 o
  -4   1  16      453.70      404.58     31.13 o
  -3   1  16      443.90      453.35     33.66 o
  -2   1  16     3028.29     3059.39     56.78 o
  -1   1  16       12.27       -3.22     16.65 o
   0   1  16     1954.43     1976.12     33.16 o
   1   1  16      973.05      912.02     31.23 o
   2   1  16      269.62      231.61     16.50 o
   3   1  16     1061.35     1088.24     28.16 o
   4   1  16        0.07       -4.13     14.18 o
   5   1  16     2062.63     2088.87     75.49 o
   6   1  16      626.17      700.51     47.61 o
   7   1  16        1.47       13.36     71.21 o
  -7   2  16      661.48      583.90     47.47 o
  -6   2  16       47.65       21.99     31.01 o
  -5   2  16      479.04      375.51     44.93 o
  -4   2  16      196.74      192.16     26.96 o
  -3   2  16     3535.75     3719.79     71.64 o
  -2   2  16     2790.82     2788.48     63.26 o
  -1   2  16     2172.83     2202.30     48.61 o
   0   2  16      353.04      390.78     20.79 o
   1   2  16     2094.05     2051.03     37.93 o
   2   2  16     2522.21     2513.15     41.08 o
   3   2  16     2115.19     2028.08     36.50 o
   4   2  16     2068.10     1967.12     39.14 o
   5   2  16      390.12      365.86     36.27 o
   6   2  16      205.70      182.30     37.77 o
   7   2  16       58.41       60.83     40.89 o
  -7   3  16      177.11      160.49    105.21 o
  -6   3  16       60.53       37.33     37.77 o
  -5   3  16       55.92       79.14     32.41 o
  -4   3  16      411.58      416.93     35.33 o
  -3   3  16      259.34      212.31     35.20 o
  -2   3  16        0.22        4.77     18.89 o
  -1   3  16      257.33      243.97     27.82 o
   0   3  16     1060.76     1052.83     34.73 o
   1   3  16      814.01      866.77     24.50 o
   2   3  16     1461.85     1479.70     34.93 o
   3   3  16      553.98      545.96     20.86 o
   4   3  16        9.69       22.40     16.00 o
   5   3  16      111.42      141.18     31.94 o
   6   3  16       37.17       89.04     36.34 o
   7   3  16       37.56       59.29     40.95 o
  -7   4  16     1940.36     2022.45    127.58 o
  -6   4  16      434.71      419.74     56.57 o
  -5   4  16     1273.16     1159.75     53.12 o
  -4   4  16     2799.47     2908.86     74.82 o
  -3   4  16      922.80      941.88     44.00 o
  -2   4  16      579.60      597.22     34.12 o
  -1   4  16     5125.31     5183.84     79.44 o
   0   4  16     1874.10     1976.43     33.92 o
   1   4  16     1338.73     1398.82     31.13 o
   2   4  16     2845.53     2744.55     45.36 o
   3   4  16     1398.81     1433.41     35.30 o
   4   4  16     1096.74     1074.23     39.15 o
   5   4  16      609.08      642.98     42.59 o
   6   4  16     2408.28     2329.88     75.34 o
   7   4  16       26.03       61.70     41.57 o
  -7   5  16      357.30      362.74     50.40 o
  -6   5  16       42.80      -13.91     44.93 o
  -5   5  16      964.95      950.52     49.95 o
  -4   5  16      307.46      224.76     33.98 o
  -3   5  16       70.63        8.67     26.44 o
  -2   5  16      482.54      437.43     34.33 o
  -1   5  16      756.68      766.29     32.04 o
   0   5  16      804.42      824.38     24.73 o
   1   5  16      590.86      638.31     21.52 o
   2   5  16      268.79      246.08     17.71 o
   3   5  16     1980.13     2040.65     38.05 o
   4   5  16      491.32      508.94     26.74 o
   5   5  16      140.68      142.84     29.66 o
   6   5  16      633.84      669.77     48.99 o
   7   5  16      486.18      570.02     75.15 o
  -7   6  16      352.36      228.50     57.47 o
  -6   6  16      938.12      893.94     93.59 o
  -5   6  16     3295.31     3417.11     88.38 o
  -4   6  16       86.41       77.17     30.92 o
  -3   6  16      637.50      594.92     40.17 o
  -2   6  16      277.10      331.98     33.03 o
  -1   6  16     1703.04     1767.51     61.82 o
   0   6  16    16351.75    16827.68    164.51 o
   1   6  16     1256.43     1292.81     32.39 o
   2   6  16     4280.75     4271.75     58.54 o
   3   6  16      457.54      425.04     21.92 o
   4   6  16     3067.04     2917.47     48.91 o
   5   6  16      781.93      768.62     72.70 o
   6   6  16     1411.80     1368.88     62.31 o
   7   6  16      120.51      187.04     44.78 o
  -7   7  16        9.34        4.51     52.30 o
  -6   7  16       62.54      -13.78     38.74 o
  -5   7  16       26.45        8.47     33.56 o
  -4   7  16        3.41        8.02     31.21 o
  -3   7  16      856.93      878.28     46.92 o
  -2   7  16     1538.19     1499.04     59.08 o
  -1   7  16       13.35       -8.35     18.78 o
   0   7  16      427.38      451.57     22.22 o
   1   7  16       64.43       47.23     15.43 o
   2   7  16      214.67      198.39     18.49 o
   3   7  16     2132.63     2081.10     43.67 o
   4   7  16        1.80       10.51     17.98 o
   5   7  16      356.66      342.46     34.98 o
   6   7  16      682.68      766.97     52.56 o
   7   7  16      458.44      402.93     61.26 o
  -7   8  16      484.23      319.45     69.29 o
  -6   8  16       24.67       23.81     41.45 o
  -5   8  16       20.54      -34.99     38.11 o
  -4   8  16     2235.25     2050.58     72.96 o
  -3   8  16      432.97      406.72     39.33 o
  -2   8  16      303.19      314.52     39.56 o
  -1   8  16     4326.81     4438.80     65.04 o
   0   8  16      335.69      355.56     21.73 o
   1   8  16      803.04      744.19     30.58 o
   2   8  16     1514.47     1601.39     37.78 o
   3   8  16      973.53     1069.83     45.20 o
   4   8  16      370.86      363.58     24.46 o
   5   8  16     1099.67     1089.38     74.86 o
   6   8  16     3206.94     3317.33     91.34 o
   7   8  16       30.87      -34.23    105.04 o
  -6   9  16      127.76       35.25     43.94 o
  -5   9  16      963.24      841.16     60.65 o
  -4   9  16      150.94      143.73     37.58 o
  -3   9  16      451.31      374.43     40.40 o
  -2   9  16      860.04      921.55     49.24 o
  -1   9  16       84.86      110.41     17.66 o
   0   9  16        8.85        6.47     14.92 o
   1   9  16       17.59       24.02     18.50 o
   2   9  16      159.91      142.62     19.32 o
   3   9  16     1551.93     1524.75     42.42 o
   4   9  16     1279.87     1295.21     53.21 o
   5   9  16      317.11      369.37     53.95 o
   6   9  16      135.90      110.72     41.21 o
  -6  10  16       85.42      -16.00     44.48 o
  -5  10  16     1397.63     1301.70     92.89 o
  -4  10  16     1303.75     1092.19     58.89 o
  -3  10  16     3867.44     3855.28    106.24 o
  -2  10  16     1752.49     1771.81     66.72 o
  -1  10  16     3952.16     4081.15     64.60 o
   0  10  16     4963.14     5089.50     64.18 o
   1  10  16     2030.70     2073.85     46.80 o
   2  10  16     2300.73     2302.60     54.54 o
   3  10  16      177.93      173.50     23.60 o
   4  10  16     1677.65     1683.53     80.38 o
   5  10  16       19.83       22.72     51.98 o
   6  10  16      751.39      758.43     61.16 o
  -6  11  16      304.12      209.87     51.31 o
  -5  11  16      420.74      338.46     50.58 o
  -4  11  16      326.77      265.52     44.04 o
  -3  11  16       39.21        7.72     34.21 o
  -2  11  16      124.85      106.38     35.74 o
  -1  11  16     1197.37     1237.51     37.78 o
   0  11  16     1159.93     1199.05     33.55 o
   1  11  16     3934.78     3953.73     64.83 o
   2  11  16      180.95      150.91     25.73 o
   3  11  16       80.56       38.09     38.62 o
   4  11  16       24.29      -25.21     25.21 o
   5  11  16      854.95      854.67     52.44 o
   6  11  16      348.30      379.04     54.89 o
  -6  12  16      686.52      628.06    100.98 o
  -5  12  16     1385.18     1377.02    121.75 o
  -4  12  16      213.65      176.92     43.43 o
  -3  12  16     1421.23     1533.97    112.59 o
  -2  12  16      911.86      929.18     78.59 o
  -1  12  16       81.86       89.23     20.50 o
   0  12  16     1857.21     1897.61     49.32 o
   1  12  16     1851.32     1873.05     49.55 o
   2  12  16      118.59       94.97     25.57 o
   3  12  16      939.69      866.45     50.15 o
   4  12  16     1641.52     1603.15     97.09 o
   5  12  16      521.80      566.08    103.18 o
  -5  13  16      184.57      141.02     49.94 o
  -4  13  16       32.14      -23.84     41.10 o
  -3  13  16      428.45      411.68     46.75 o
  -2  13  16     1875.22     1919.65     85.73 o
  -1  13  16       83.52       73.86     23.07 o
   0  13  16      203.64      170.77     20.10 o
   1  13  16     1122.86     1180.35     38.37 o
   2  13  16      699.96      758.93     37.26 o
   3  13  16       15.08       15.16     27.99 o
   4  13  16      521.76      401.86     40.30 o
   5  13  16        0.92      -64.15    104.99 o
  -5  14  16       77.62       79.59     54.23 o
  -4  14  16      895.64      815.79     71.63 o
  -3  14  16     1529.81     1516.82    138.13 o
  -2  14  16      928.32      921.70     74.52 o
  -1  14  16       50.91       67.33     24.14 o
   0  14  16       85.23       58.38     24.77 o
   1  14  16      654.22      651.99     31.81 o
   2  14  16     2217.05     2255.80     57.99 o
   3  14  16     1814.96     1866.73     61.79 o
   4  14  16      340.74      249.37     42.96 o
   5  14  16        2.56      -97.44     97.44 o
  -4  15  16      658.52      527.67     83.50 o
  -3  15  16        4.89        0.31     40.96 o
  -2  15  16       66.50      105.64     38.03 o
  -1  15  16      862.21      854.77     50.38 o
   0  15  16      166.04      133.92     28.15 o
   1  15  16      161.29      174.18     25.99 o
   2  15  16      371.59      376.28     31.21 o
   3  15  16        1.55       -1.31     32.41 o
   4  15  16        8.82        3.22     54.83 o
  -4  16  16        7.21      -31.72     50.49 o
  -3  16  16     1394.62     1311.96    116.26 o
  -2  16  16      774.57      803.95     63.16 o
  -1  16  16      768.90      742.73     63.51 o
   0  16  16      549.79      656.69     53.10 o
   1  16  16     1225.82     1363.96     56.93 o
   2  16  16     1340.28     1384.44     75.17 o
   3  16  16      210.63      187.71     36.61 o
   4  16  16     1289.69     1140.86    117.91 o
  -3  17  16      450.89      327.66     80.07 o
  -2  17  16       98.02      129.17     41.99 o
  -1  17  16      494.49      493.45     91.28 o
   0  17  16      391.63      444.25     37.95 o
   1  17  16       10.35       27.26     25.72 o
   2  17  16        6.03      -10.76     30.22 o
   3  17  16      927.37      846.36     66.19 o
  -2  18  16       11.31       46.73     46.63 o
  -1  18  16      262.82      261.75     49.83 o
   0  18  16       73.93       23.54     34.07 o
   1  18  16      335.98      338.14     32.90 o
   2  18  16       26.07       55.50     33.80 o
  -7   1  17      816.21      776.23     60.48 o
  -6   1  17     1666.92     1740.45     71.65 o
  -5   1  17       81.87       63.15     28.09 o
  -4   1  17     2338.75     2374.00     65.93 o
  -3   1  17      785.84      803.11     35.58 o
  -2   1  17      340.85      284.93     23.41 o
  -1   1  17      132.59      131.78     23.01 o
   0   1  17     6871.63     7083.69     75.17 o
   1   1  17      497.76      516.93     19.82 o
   2   1  17      736.17      819.37     37.54 o
   3   1  17      801.62      705.85     24.82 o
   4   1  17      371.40      417.14     20.55 o
   5   1  17       77.69      102.74     31.55 o
   6   1  17     2358.65     2333.71     75.60 o
   7   1  17       90.95      135.98     46.66 o
  -7   2  17        8.09      -35.09     35.09 o
  -6   2  17      401.33      312.97     63.28 o
  -5   2  17      229.44      149.65     34.92 o
  -4   2  17     3457.55     3615.09     81.31 o
  -3   2  17      490.06      436.64     29.74 o
  -2   2  17        0.33      -14.40     21.01 o
  -1   2  17      233.41      262.44     22.74 o
   0   2  17       40.50       35.15     12.61 o
   1   2  17       30.52       41.19     13.37 o
   2   2  17     3063.05     3058.02     50.80 o
   3   2  17      247.96      244.29     18.36 o
   4   2  17      947.65      946.19     34.22 o
   5   2  17       10.55      -25.93     27.05 o
   6   2  17      145.93      157.98     38.62 o
   7   2  17        6.70       45.35     47.67 o
  -7   3  17      237.73      236.79     73.83 o
  -6   3  17       27.32      -25.40     34.29 o
  -5   3  17      331.58      245.63     38.90 o
  -4   3  17      647.21      655.62     40.82 o
  -3   3  17        5.36       16.74     21.90 o
  -2   3  17     1100.49     1129.64     42.04 o
  -1   3  17     4149.78     4289.64     80.48 o
   0   3  17     1940.13     1988.42     34.84 o
   1   3  17        0.53        6.64     13.15 o
   2   3  17     5208.47     4940.29     68.24 o
   3   3  17     5168.78     4921.25     60.07 o
   4   3  17     6636.32     6606.44     78.84 o
   5   3  17      109.72      117.65     30.93 o
   6   3  17     2841.32     2941.60     82.61 o
   7   3  17     1379.96     1494.50     68.16 o
  -7   4  17      635.06      622.10    176.55 o
  -6   4  17      147.81      105.30     38.52 o
  -5   4  17       32.06       28.28     34.13 o
  -4   4  17       47.41       51.83     29.15 o
  -3   4  17     2919.32     3078.02     78.23 o
  -2   4  17      604.46      603.08     32.19 o
  -1   4  17     1243.93     1284.71     67.59 o
   0   4  17       15.90       29.29     12.83 o
   1   4  17     1484.47     1443.25     32.54 o
   2   4  17        5.32       12.67     16.03 o
   3   4  17     1178.40     1111.56     36.58 o
   4   4  17       57.38       39.89     17.80 o
   5   4  17     2835.17     2777.24     70.04 o
   6   4  17       85.90       61.59     43.12 o
   7   4  17      730.21      747.96     56.22 o
  -7   5  17      268.29      247.42     63.33 o
  -6   5  17     2086.25     2032.17     96.23 o
  -5   5  17      296.51      273.33     42.85 o
  -4   5  17      958.49      959.18     55.83 o
  -3   5  17      708.55      672.24     41.95 o
  -2   5  17     4299.70     4259.06     93.81 o
  -1   5  17      980.70     1024.18     40.82 o
   0   5  17      982.44     1094.72     28.52 o
   1   5  17     2161.52     2208.59     40.76 o
   2   5  17     2338.91     2356.29     45.91 o
   3   5  17     1591.67     1535.10     36.58 o
   4   5  17      101.97       95.88     19.24 o
   5   5  17      392.55      432.19     49.37 o
   6   5  17      362.03      413.82     45.05 o
   7   5  17      213.19      139.82     55.43 o
  -7   6  17      119.69       47.98     43.53 o
  -6   6  17      213.92      113.00     46.48 o
  -5   6  17      299.27      255.91     39.02 o
  -4   6  17        9.28      -15.55     30.41 o
  -3   6  17      187.75      158.61     32.35 o
  -2   6  17      191.40      158.61     30.84 o
  -1   6  17      437.60      435.73     42.47 o
   0   6  17     1105.09     1112.00     34.87 o
   1   6  17        0.78        6.37     14.88 o
   2   6  17        0.84        1.40     15.71 o
   3   6  17        1.14      -16.53     16.53 o
   4   6  17      267.58      312.66     24.51 o
   5   6  17       59.31       18.92     29.50 o
   6   6  17      205.18      261.78     42.92 o
   7   6  17        1.52       15.04     52.77 o
  -7   7  17        5.07      -43.11     43.11 o
  -6   7  17      365.91      319.27     69.13 o
  -5   7  17      315.34      236.94     40.09 o
  -4   7  17     1257.74     1129.09     55.28 o
  -3   7  17      666.50      661.80     44.50 o
  -2   7  17     3232.71     3363.87    110.09 o
  -1   7  17      311.74      292.40     32.51 o
   0   7  17      126.45      113.24     17.09 o
   1   7  17     1979.93     1968.30     42.36 o
   2   7  17     3820.45     3866.14     56.81 o
   3   7  17      236.20      257.17     23.65 o
   4   7  17     3095.86     3036.03     53.80 o
   5   7  17      246.70      296.11     51.62 o
   6   7  17      150.91      108.92     40.21 o
  -6   8  17      175.16      206.72     46.41 o
  -5   8  17       27.74       34.98     38.40 o
  -4   8  17      382.63      358.83     45.50 o
  -3   8  17      540.10      578.58     44.22 o
  -2   8  17      610.84      571.81     44.89 o
  -1   8  17       17.93        9.64     21.39 o
   0   8  17      985.95     1051.09     41.31 o
   1   8  17      313.04      363.48     23.74 o
   2   8  17        0.28       28.00     17.51 o
   3   8  17     1649.03     1743.44     44.56 o
   4   8  17       88.00       92.73     21.69 o
   5   8  17       76.81       56.48     49.61 o
   6   8  17      220.58      252.45     43.94 o
  -6   9  17       66.27       65.31     45.11 o
  -5   9  17     1181.47     1096.03     61.93 o
  -4   9  17     1232.94     1132.58     66.95 o
  -3   9  17      396.22      421.22     43.00 o
  -2   9  17     2487.13     2565.48     77.70 o
  -1   9  17       31.69       34.45     23.16 o
   0   9  17     1442.03     1384.49     34.88 o
   1   9  17       46.34       12.62     19.42 o
   2   9  17     1292.01     1263.02     40.26 o
   3   9  17       61.01       39.54     25.32 o
   4   9  17     1719.99     1812.49     51.49 o
   5   9  17      134.93      139.72     45.64 o
   6   9  17       46.54       90.04     46.35 o
  -6  10  17      615.98      609.81     81.69 o
  -5  10  17      157.72       33.74     42.29 o
  -4  10  17     1028.62      959.07     58.01 o
  -3  10  17        9.09       28.61     33.99 o
  -2  10  17      509.17      546.84     44.56 o
  -1  10  17      191.43      185.02     22.70 o
   0  10  17       10.23       19.65     16.60 o
   1  10  17       13.04       18.54     20.17 o
   2  10  17     3607.14     3619.19     68.62 o
   3  10  17       32.41       23.69     25.53 o
   4  10  17      880.31      976.25     35.94 o
   5  10  17       59.84       52.49     37.56 o
   6  10  17      152.79      149.21     48.76 o
  -6  11  17     1657.16     1487.93    149.46 o
  -5  11  17      278.08      288.44     80.29 o
  -4  11  17      408.26      441.59     49.75 o
  -3  11  17      652.81      632.70     50.83 o
  -2  11  17      642.42      623.29     47.43 o
  -1  11  17      365.78      411.25     27.68 o
   0  11  17     2930.56     3024.43     56.00 o
   1  11  17      894.21      888.26     48.53 o
   2  11  17      508.83      566.68     33.46 o
   3  11  17      227.21      168.13     30.45 o
   4  11  17      508.74      445.98     47.89 o
   5  11  17        3.19       24.41     39.27 o
  -5  12  17       27.29        3.08     45.59 o
  -4  12  17       48.37       14.42     65.37 o
  -3  12  17     2207.98     2278.10    127.23 o
  -2  12  17      583.42      608.39     43.59 o
  -1  12  17       46.37       33.62     24.55 o
   0  12  17       95.06      116.65     19.39 o
   1  12  17      302.49      306.15     41.40 o
   2  12  17      370.32      362.96     44.17 o
   3  12  17       23.82      -11.30     27.12 o
   4  12  17        3.49      -32.17     32.17 o
   5  12  17       60.37       44.98     84.63 o
  -5  13  17       15.30      -40.88     46.53 o
  -4  13  17      196.36      181.68     46.59 o
  -3  13  17       90.05       54.58     40.29 o
  -2  13  17       37.59       70.04     30.39 o
  -1  13  17     5252.19     5525.34    168.27 o
   0  13  17     1233.74     1232.79     39.69 o
   1  13  17       35.76       51.27     23.28 o
   2  13  17      505.98      536.29     45.92 o
   3  13  17       86.32       76.17     30.04 o
   4  13  17     2298.98     2112.02     69.39 o
   5  13  17        2.21      -60.88     60.88 o
  -4  14  17        1.13      -20.64     44.17 o
  -3  14  17       55.82        8.26     40.04 o
  -2  14  17      198.67      211.61     56.26 o
  -1  14  17      416.59      458.88     34.64 o
   0  14  17      103.61       64.44     25.62 o
   1  14  17      170.80      156.43     25.27 o
   2  14  17       17.03       13.48     29.64 o
   3  14  17     2133.95     2168.49     60.93 o
   4  14  17      323.39      279.85     40.27 o
  -4  15  17      142.53      144.27     55.31 o
  -3  15  17       27.04        2.59     41.90 o
  -2  15  17     1028.16     1079.24     63.38 o
  -1  15  17      411.10      438.27     45.64 o
   0  15  17      504.69      589.55     37.78 o
   1  15  17     1111.93     1072.95     56.51 o
   2  15  17      547.75      533.42     50.49 o
   3  15  17        1.41        6.56     31.07 o
   4  15  17       57.15        9.14     54.13 o
  -3  16  17      190.91      133.37     67.82 o
  -2  16  17       33.51       20.22     43.66 o
  -1  16  17       26.62       -7.40     41.03 o
   0  16  17        1.36      -14.33     27.21 o
   1  16  17      144.68      170.14     27.31 o
   2  16  17       87.04       55.36     28.56 o
   3  16  17      544.01      527.17     52.20 o
  -2  17  17      100.86      123.95     47.29 o
  -1  17  17      131.82      143.28     47.36 o
   0  17  17      821.02      901.29     50.20 o
   1  17  17      784.71      803.66     46.00 o
   2  17  17      225.17      227.06     41.86 o
  -1  18  17       82.67       71.85     46.19 o
   0  18  17       59.99       54.42     38.38 o
   1  18  17      208.40       63.79     85.52 o
  -7   0  18     1465.06     1418.96    117.71 o
  -6   0  18      593.28      514.13     78.90 o
  -5   0  18      621.88      482.47     78.66 o
  -4   0  18     4605.87     5084.52    144.98 o
  -3   0  18      804.59      790.30     58.84 o
  -2   0  18      147.00       88.91     30.03 o
  -1   0  18     9033.97     9469.85    258.82 o
   0   0  18      174.23      154.07     20.94 o
   1   0  18      500.34      522.61     29.21 o
   2   0  18     2069.79     2068.36     61.56 o
   3   0  18       15.77      -12.48     24.63 o
   4   0  18      843.80      844.65     38.37 o
   5   0  18     1389.57     1391.43     73.20 o
   6   0  18     2920.62     3279.57    132.94 o
   7   0  18      192.62       56.32     74.57 o
  -7   1  18      529.87      525.98     58.33 o
  -6   1  18       71.35       52.18     36.24 o
  -5   1  18      406.72      325.47     52.07 o
  -4   1  18      218.73      197.37     35.20 o
  -3   1  18       57.49       40.27     25.80 o
  -2   1  18     2552.45     2579.05    109.36 o
  -1   1  18       62.86       52.35     20.11 o
   0   1  18      253.86      260.90     18.50 o
   1   1  18     1810.11     1738.42     35.46 o
   2   1  18      149.94      136.46     20.37 o
   3   1  18     1392.02     1363.87     37.10 o
   4   1  18      485.87      461.39     20.08 o
   5   1  18       75.18       62.85     26.23 o
   6   1  18     1136.84     1213.35     64.34 o
   7   1  18       94.14      115.39     54.15 o
  -7   2  18        0.09      -27.45     45.83 o
  -6   2  18      478.11      482.76     54.12 o
  -5   2  18      256.90      208.49     37.49 o
  -4   2  18      760.88      721.83     48.25 o
  -3   2  18       78.85       90.59     24.21 o
  -2   2  18    10863.27    10885.98    173.69 o
  -1   2  18      929.77      977.87     40.15 o
   0   2  18     2557.64     2716.37     40.96 o
   1   2  18      393.68      397.65     19.32 o
   2   2  18     2269.15     2362.65     46.16 o
   3   2  18     3266.70     3209.40     49.36 o
   4   2  18     1900.20     1863.36     35.07 o
   5   2  18      336.72      361.59     38.31 o
   6   2  18       17.18       86.29     38.13 o
   7   2  18      146.90      160.70     54.64 o
  -7   3  18       44.39      -13.51     39.18 o
  -6   3  18      252.63      173.10     40.14 o
  -5   3  18      220.03      181.85     38.33 o
  -4   3  18     1336.52     1368.47     67.47 o
  -3   3  18      402.33      361.97     29.87 o
  -2   3  18      548.59      571.52     33.38 o
  -1   3  18       20.95       35.54     21.47 o
   0   3  18        3.23       -8.21     12.88 o
   1   3  18       15.77       27.65     14.42 o
   2   3  18        1.04       11.59     16.87 o
   3   3  18      162.10      147.19     19.66 o
   4   3  18      256.50      248.30     21.33 o
   5   3  18       59.75       38.37     29.07 o
   6   3  18      132.85      164.81     40.38 o
   7   3  18        0.25      -33.51     59.93 o
  -7   4  18       16.81       19.18     40.96 o
  -6   4  18     1289.17     1297.91    101.28 o
  -5   4  18       92.34       77.39     37.41 o
  -4   4  18     2301.55     2406.75     73.19 o
  -3   4  18      602.34      625.67     46.47 o
  -2   4  18     1074.07     1026.65     41.18 o
  -1   4  18        3.89       13.93     21.01 o
   0   4  18     4131.98     4279.07     56.68 o
   1   4  18     2059.81     2085.90     40.54 o
   2   4  18     3031.32     2889.05     51.30 o
   3   4  18     2236.98     2044.27     42.74 o
   4   4  18     1796.98     1832.96     43.30 o
   5   4  18      420.87      407.71     35.90 o
   6   4  18     1317.02     1554.84     66.05 o
   7   4  18      551.74      627.47     68.50 o
  -7   5  18        9.29      -21.52     41.97 o
  -6   5  18      426.35      342.40     58.47 o
  -5   5  18       59.41       37.88     38.32 o
  -4   5  18      546.67      484.91     41.31 o
  -3   5  18       50.55       36.91     30.41 o
  -2   5  18      331.65      302.85     34.37 o
  -1   5  18        0.34        3.92     21.36 o
   0   5  18      397.78      377.00     19.14 o
   1   5  18      679.52      659.52     31.74 o
   2   5  18     1087.37     1036.08     40.70 o
   3   5  18       81.93      102.57     19.32 o
   4   5  18      917.02     1007.18     54.63 o
   5   5  18       49.26       79.59     31.03 o
   6   5  18      150.18      199.47     41.57 o
   7   5  18      248.47      338.96    126.30 o
  -6   6  18     1198.95     1163.30     67.59 o
  -5   6  18      169.85      130.68     38.26 o
  -4   6  18     1589.21     1633.28     66.69 o
  -3   6  18       67.29       48.58     44.88 o
  -2   6  18      134.92      132.26     40.44 o
  -1   6  18     1415.06     1394.74     55.98 o
   0   6  18     3641.89     3800.48     53.59 o
   1   6  18     2161.42     2158.17     44.41 o
   2   6  18     1838.17     1883.51     40.92 o
   3   6  18       28.09        9.72     18.64 o
   4   6  18      342.58      359.55     25.55 o
   5   6  18      675.12      661.60     45.83 o
   6   6  18     1048.31     1031.40     59.40 o
  -6   7  18       11.13      -42.79     42.79 o
  -5   7  18       61.09       70.21     37.49 o
  -4   7  18     2083.34     1921.31     73.14 o
  -3   7  18      158.18      123.82     34.33 o
  -2   7  18      528.23      488.93     40.74 o
  -1   7  18        5.03        6.43     27.77 o
   0   7  18      317.37      285.56     19.89 o
   1   7  18      880.43      929.15     38.44 o
   2   7  18       47.79       76.43     18.56 o
   3   7  18      336.52      360.04     24.34 o
   4   7  18        2.07       -9.68     20.63 o
   5   7  18      671.22      800.78     54.25 o
   6   7  18       74.29       79.69     40.85 o
  -6   8  18     2083.60     2007.01    253.20 o
  -5   8  18        4.53      -29.86     38.36 o
  -4   8  18      517.17      584.85     84.23 o
  -3   8  18      317.37      207.49     37.70 o
  -2   8  18     6269.61     6353.36    128.01 o
  -1   8  18      409.22      474.79     32.61 o
   0   8  18     1963.43     2169.57     43.87 o
   1   8  18     2156.68     2152.80     47.43 o
   2   8  18      134.06      132.94     21.40 o
   3   8  18     1144.38     1167.38     52.62 o
   4   8  18     1380.50     1408.64     66.69 o
   5   8  18      175.86      145.14     38.40 o
   6   8  18      133.57      117.08     66.13 o
  -6   9  18       58.31       51.48     47.06 o
  -5   9  18      519.67      449.11     51.67 o
  -4   9  18        4.04       -0.53     37.53 o
  -3   9  18        3.25      -23.85     32.72 o
  -2   9  18      289.53      385.34     52.86 o
  -1   9  18      547.18      605.52     36.03 o
   0   9  18     1029.48     1027.33     30.30 o
   1   9  18     2642.21     2758.14     53.78 o
   2   9  18      635.86      694.92     39.90 o
   3   9  18      268.79      279.91     30.92 o
   4   9  18       99.64       98.18     26.34 o
   5   9  18       84.93       58.49     37.51 o
   6   9  18      634.28      675.19     79.88 o
  -6  10  18      512.41      432.84     77.35 o
  -5  10  18     1075.87      904.53     85.10 o
  -4  10  18     1183.40     1197.18     76.26 o
  -3  10  18      830.33      759.28     64.83 o
  -2  10  18      457.06      457.90     44.78 o
  -1  10  18      226.22      176.61     28.84 o
   0  10  18      977.10      973.20     32.38 o
   1  10  18      178.48      137.73     23.07 o
   2  10  18      950.62      924.23     58.00 o
   3  10  18        8.50       -1.11     26.31 o
   4  10  18      378.28      371.51     53.18 o
   5  10  18      341.93      334.31     52.87 o
   6  10  18     1296.06     1855.81    128.08 o
  -5  11  18      818.32      752.53     63.90 o
  -4  11  18      834.68      700.11     56.72 o
  -3  11  18      902.05      935.30     58.16 o
  -2  11  18       14.49       -0.97     34.30 o
  -1  11  18       16.56       33.81     27.02 o
   0  11  18       44.01       48.90     21.28 o
   1  11  18        2.59      -21.04     21.25 o
   2  11  18      279.59      287.34     37.85 o
   3  11  18      283.63      320.14     32.62 o
   4  11  18      601.24      484.37     67.66 o
   5  11  18      166.08      108.04     70.43 o
  -5  12  18      371.05      271.83     52.42 o
  -4  12  18     1361.69     1359.74     87.15 o
  -3  12  18      730.81      719.27     59.58 o
  -2  12  18     1574.32     1509.95     68.06 o
  -1  12  18      750.46      795.75     89.26 o
   0  12  18      992.41     1070.98     58.21 o
   1  12  18      450.09      481.05     37.66 o
   2  12  18     2724.21     2589.90     61.24 o
   3  12  18      292.02      312.15     37.87 o
   4  12  18       39.03      -32.47     32.47 o
   5  12  18      398.53      260.58    103.43 o
  -5  13  18      103.23       31.92     72.36 o
  -4  13  18       85.72       46.68     49.64 o
  -3  13  18       43.93       76.60     41.18 o
  -2  13  18       16.91       44.64     30.06 o
  -1  13  18      208.86      245.60     39.68 o
   0  13  18      232.52      222.75     26.46 o
   1  13  18      963.09      962.93     50.22 o
   2  13  18        4.59       -2.56     27.03 o
   3  13  18       49.75       46.55     30.58 o
   4  13  18      759.61      738.27     70.93 o
  -4  14  18      671.72      725.61     82.56 o
  -3  14  18      316.93      286.16     48.66 o
  -2  14  18     2583.86     2666.01     84.59 o
  -1  14  18      286.92      223.34     51.84 o
   0  14  18       27.39       24.40     25.64 o
   1  14  18      126.33      116.35     25.63 o
   2  14  18     1340.07     1448.40     55.77 o
   3  14  18     1061.58     1017.65     81.93 o
   4  14  18     1203.08     1088.37    106.64 o
  -3  15  18     1090.70     1042.04     68.38 o
  -2  15  18        2.53       23.70     44.63 o
  -1  15  18      264.81      294.30     45.03 o
   0  15  18      886.96     1082.52     43.04 o
   1  15  18      725.83      790.41     47.18 o
   2  15  18       46.10       30.76     27.97 o
   3  15  18      163.35       99.65     33.32 o
  -3  16  18      450.78      306.45     78.96 o
  -2  16  18      102.56      118.55     45.21 o
  -1  16  18      893.09      947.89     84.92 o
   0  16  18      222.56      198.70     36.87 o
   1  16  18       12.10      -21.69     24.78 o
   2  16  18     1165.92     1124.27     77.82 o
   3  16  18      435.80      418.01     53.38 o
  -2  17  18      461.85      515.84     75.50 o
  -1  17  18      396.67      551.54     66.75 o
   0  17  18       27.50       24.85     40.56 o
   1  17  18       29.67       -1.18     31.86 o
  -7   1  19      133.53      101.78     47.46 o
  -6   1  19      947.71      940.02     68.82 o
  -5   1  19     1136.68     1236.09     90.12 o
  -4   1  19      614.94      524.52     80.29 o
  -3   1  19      438.79      419.65     34.73 o
  -2   1  19     3395.68     3360.35    142.73 o
  -1   1  19       39.05       35.86     20.72 o
   0   1  19     3822.75     3930.86     51.61 o
   1   1  19     7501.33     7432.76     82.16 o
   2   1  19      863.05      792.48     28.85 o
   3   1  19      241.73      227.32     22.84 o
   4   1  19     1616.71     1637.31     35.31 o
   5   1  19     1697.52     1655.83     58.88 o
   6   1  19        8.95        5.08     37.85 o
   7   1  19     1381.17     1376.67     83.75 o
  -7   2  19       39.84       61.23     47.78 o
  -6   2  19      417.25      335.48     46.40 o
  -5   2  19       95.85      121.99     38.03 o
  -4   2  19      138.72       25.84     33.78 o
  -3   2  19     1146.06     1117.41     49.65 o
  -2   2  19      478.32      494.17     32.79 o
  -1   2  19     1520.99     1464.33     48.87 o
   0   2  19      595.60      579.48     20.88 o
   1   2  19       93.44       96.01     16.74 o
   2   2  19      109.77      106.54     19.38 o
   3   2  19      264.86      244.80     23.21 o
   4   2  19       16.14       16.86     16.55 o
   5   2  19     2046.82     2027.86     56.81 o
   6   2  19       18.19       39.43     38.43 o
   7   2  19       34.76      -25.36    116.67 o
  -7   3  19        3.99        0.37     40.58 o
  -6   3  19     3091.70     3365.34    119.52 o
  -5   3  19       99.46       89.39     38.00 o
  -4   3  19      877.23      795.43     53.00 o
  -3   3  19     3415.42     3585.46     87.80 o
  -2   3  19     2500.69     2468.25     62.34 o
  -1   3  19     9930.90    10097.69    180.55 o
   0   3  19      605.27      612.75     21.35 o
   1   3  19     1595.40     1602.08     37.29 o
   2   3  19       30.67       29.62     18.15 o
   3   3  19     3445.21     3305.59     53.72 o
   4   3  19      367.55      352.98     20.73 o
   5   3  19       24.06      -22.10     26.16 o
   6   3  19      234.95      314.49     46.33 o
  -6   4  19      140.43       86.54     41.41 o
  -5   4  19      205.39      189.03     43.47 o
  -4   4  19     1092.57     1174.51     75.28 o
  -3   4  19      246.34      231.50     34.11 o
  -2   4  19      899.71     1011.68     49.52 o
  -1   4  19      513.40      511.39     33.66 o
   0   4  19     3600.72     3733.89     53.02 o
   1   4  19        0.28      -15.80     15.80 o
   2   4  19     1044.77      989.68     47.55 o
   3   4  19      138.16      126.00     20.46 o
   4   4  19     1163.36     1182.69     35.20 o
   5   4  19       27.59       32.41     29.95 o
   6   4  19      516.18      605.87     51.51 o
  -6   5  19       15.66      -10.09     40.08 o
  -5   5  19      357.18      238.89     72.48 o
  -4   5  19     3446.64     3502.76     91.52 o
  -3   5  19      119.28       54.41     39.61 o
  -2   5  19      483.81      535.84     53.72 o
  -1   5  19       49.19       36.46     28.71 o
   0   5  19     2662.58     2661.17     44.59 o
   1   5  19      170.57      190.37     19.73 o
   2   5  19     2006.07     2032.98     45.42 o
   3   5  19     1561.08     1484.29     39.67 o
   4   5  19        9.93       10.01     22.12 o
   5   5  19     2057.65     1996.38     62.83 o
   6   5  19        9.21       40.34     39.07 o
  -6   6  19       81.25       40.21     43.24 o
  -5   6  19       15.11       11.14     40.59 o
  -4   6  19        6.68      -27.19     33.36 o
  -3   6  19      133.43      112.01     40.57 o
  -2   6  19      133.32      104.73     31.58 o
  -1   6  19       28.89       17.71     29.00 o
   0   6  19      382.12      400.09     21.47 o
   1   6  19       93.52       86.61     19.85 o
   2   6  19      934.55      911.21     40.15 o
   3   6  19     1193.26     1129.30     51.53 o
   4   6  19      144.57      148.00     24.53 o
   5   6  19      426.40      438.03     43.19 o
   6   6  19      197.91      243.13     59.01 o
  -6   7  19      524.65      474.81     72.46 o
  -5   7  19      409.26      340.97     45.90 o
  -4   7  19     2578.94     2628.33     83.44 o
  -3   7  19     1071.50     1090.94     56.07 o
  -2   7  19     2081.78     2230.94     74.57 o
  -1   7  19     5031.07     5300.07    114.56 o
   0   7  19      383.41      383.90     26.65 o
   1   7  19      278.45      278.81     25.20 o
   2   7  19     1726.50     1694.20     43.42 o
   3   7  19     2476.40     2659.95     50.73 o
   4   7  19       50.53       73.19     24.04 o
   5   7  19     1548.01     1579.18     95.14 o
   6   7  19        1.39       42.16     54.55 o
  -6   8  19        9.68        2.98     47.33 o
  -5   8  19       28.45       19.28     40.60 o
  -4   8  19      128.12       74.26     39.21 o
  -3   8  19        0.67      -35.42     35.42 o
  -2   8  19      614.23      592.71     45.87 o
  -1   8  19      181.10      166.86     35.44 o
   0   8  19       39.02       18.01     21.84 o
   1   8  19       68.91       76.40     22.54 o
   2   8  19     2152.98     2280.00     49.24 o
   3   8  19       64.62       57.73     23.28 o
   4   8  19      327.63      362.69     31.46 o
   5   8  19        1.22      -25.10     52.98 o
   6   8  19      675.50      812.50     82.35 o
  -6   9  19      701.25      826.42    106.48 o
  -5   9  19      244.01      195.63     47.23 o
  -4   9  19      221.04      236.89     43.50 o
  -3   9  19      406.58      411.46     45.60 o
  -2   9  19     1999.74     2053.42     75.28 o
  -1   9  19     1880.72     1996.57     73.78 o
   0   9  19       34.82        7.02     20.92 o
   1   9  19     1735.95     1685.03     45.50 o
   2   9  19      934.94      926.06     49.66 o
   3   9  19     4389.46     4378.52     83.50 o
   4   9  19      664.23      717.22     34.67 o
   5   9  19      169.28       72.76     50.62 o
  -5  10  19       49.33       38.94     45.08 o
  -4  10  19       29.65      -34.37     39.57 o
  -3  10  19     1626.49     1593.33     88.18 o
  -2  10  19      616.05      529.79     47.36 o
  -1  10  19      880.84      957.28     45.75 o
   0  10  19      623.05      642.50     31.08 o
   1  10  19      121.98      113.10     23.18 o
   2  10  19       58.77       45.08     23.89 o
   3  10  19      106.44       97.24     30.44 o
   4  10  19      186.52      121.07     30.49 o
   5  10  19     2455.37     2515.11    159.89 o
  -5  11  19      236.12      192.01     51.96 o
  -4  11  19     1071.96     1062.30     85.86 o
  -3  11  19      172.01      140.45     41.43 o
  -2  11  19      135.63       77.02     36.95 o
  -1  11  19      119.78      104.01     34.64 o
   0  11  19      939.77      971.08     33.82 o
   1  11  19     1786.56     1696.40     46.03 o
   2  11  19     1453.29     1490.42     82.05 o
   3  11  19       23.02      -12.94     28.68 o
   4  11  19      232.34      210.30     46.85 o
   5  11  19     2481.84     2447.28    133.45 o
  -5  12  19       23.38        4.95     47.37 o
  -4  12  19      250.36      207.26     68.51 o
  -3  12  19        3.09       33.24     39.67 o
  -2  12  19      372.48      355.03     74.06 o
  -1  12  19        1.91      -29.09     31.07 o
   0  12  19      589.81      622.16     31.67 o
   1  12  19       96.24       71.58     22.85 o
   2  12  19        2.70      -26.29     26.29 o
   3  12  19      287.17      284.51     34.29 o
   4  12  19      643.10      483.01     56.00 o
  -4  13  19     1270.23     1097.78     94.57 o
  -3  13  19      704.93      640.27     84.57 o
  -2  13  19      820.82      764.87     75.34 o
  -1  13  19     1531.05     1632.24     90.23 o
   0  13  19     2582.00     2620.98     55.79 o
   1  13  19     1444.76     1472.44     51.99 o
   2  13  19      528.45      567.52     62.05 o
   3  13  19      655.01      655.35     88.99 o
   4  13  19       19.58      -14.92     36.48 o
  -4  14  19       97.65      118.38     55.28 o
  -3  14  19       48.55       13.28     43.02 o
  -2  14  19      363.58      381.18     55.91 o
  -1  14  19      422.93      462.19     48.08 o
   0  14  19      978.93     1041.32     51.13 o
   1  14  19       15.57      -22.83     24.37 o
   2  14  19      650.47      649.95     41.60 o
   3  14  19       32.94       51.62     33.01 o
   4  14  19      426.61      428.43     97.29 o
  -3  15  19       16.28      -47.66     47.66 o
  -2  15  19      641.41      605.76     77.92 o
  -1  15  19       79.66       67.47     43.83 o
   0  15  19     2016.10     2090.19     66.18 o
   1  15  19       95.20       86.19     26.47 o
   2  15  19      227.74      223.93     31.48 o
   3  15  19      278.15      320.07     39.88 o
  -2  16  19      423.69      396.84     80.18 o
  -1  16  19      288.41      384.30    101.03 o
   0  16  19      806.88      879.24     90.73 o
   1  16  19      152.91      179.57     34.53 o
   2  16  19       30.88       54.68     30.67 o
   0  17  19      154.17      187.82     59.86 o
  -6   0  20       32.70       72.79     65.84 o
  -5   0  20       99.02       63.80     67.55 o
  -4   0  20     2830.78     3033.35    114.42 o
  -3   0  20     1110.27      984.61     67.93 o
  -2   0  20      915.87      889.87     68.66 o
  -1   0  20     3601.98     3659.52     99.68 o
   0   0  20      366.40      377.33     27.38 o
   1   0  20     5144.87     4961.74     97.80 o
   2   0  20     4076.52     3901.60     99.82 o
   3   0  20     3780.39     3883.00     90.36 o
   4   0  20      875.35      837.58     64.79 o
   5   0  20     3191.10     3044.67    122.48 o
   6   0  20     1294.84     1338.89     90.77 o
  -6   1  20      361.61      222.59     51.79 o
  -5   1  20      506.94      490.62     91.98 o
  -4   1  20      712.42      548.56     51.74 o
  -3   1  20      678.48      639.31     42.11 o
  -2   1  20      706.95      724.57     42.36 o
  -1   1  20       52.87       36.65     23.91 o
   0   1  20      130.40      107.29     15.73 o
   1   1  20      115.94      133.72     19.29 o
   2   1  20       77.46       67.26     19.93 o
   3   1  20       94.63       95.03     21.71 o
   4   1  20      913.66      909.04     29.15 o
   5   1  20      533.06      577.16     44.76 o
   6   1  20       18.40       31.93     40.25 o
  -6   2  20        4.65      -16.36     39.58 o
  -5   2  20      168.73      102.99     39.69 o
  -4   2  20      305.59      284.45     42.25 o
  -3   2  20     1622.94     1743.62     63.99 o
  -2   2  20      391.57      313.44     30.61 o
  -1   2  20     1827.31     2022.36     77.86 o
   0   2  20       76.66       68.89     15.77 o
   1   2  20       52.95       55.41     18.32 o
   2   2  20      274.94      244.70     22.94 o
   3   2  20      891.30      950.04     31.47 o
   4   2  20      757.83      757.49     27.25 o
   5   2  20      198.99      236.08     42.30 o
   6   2  20       40.09       41.69     40.32 o
  -6   3  20       40.40        5.86     54.15 o
  -5   3  20       44.89       84.24     41.37 o
  -4   3  20       10.78      -22.25     35.73 o
  -3   3  20     1154.07     1074.79     76.28 o
  -2   3  20       26.93       11.60     23.97 o
  -1   3  20     2857.95     3052.43     71.31 o
   0   3  20      381.69      371.99     19.55 o
   1   3  20      171.63      123.62     19.53 o
   2   3  20       72.03       65.81     20.05 o
   3   3  20       30.38       36.99     19.88 o
   4   3  20       32.99       14.05     18.53 o
   5   3  20      428.41      467.46     48.43 o
   6   3  20      137.03      159.21     48.81 o
  -6   4  20      179.23      173.73     45.72 o
  -5   4  20     1026.52      945.00     61.42 o
  -4   4  20       48.32       41.50     52.39 o
  -3   4  20      503.04      527.18     56.12 o
  -2   4  20      269.60      241.37     35.22 o
  -1   4  20      149.50      111.33     31.42 o
   0   4  20      111.90       76.87     16.21 o
   1   4  20     1176.90     1247.90     35.13 o
   2   4  20        3.62        9.18     19.59 o
   3   4  20     2600.40     2601.18     49.62 o
   4   4  20       78.11       83.80     20.72 o
   5   4  20     1530.86     1677.22     65.53 o
   6   4  20      110.21      150.36     47.65 o
  -6   5  20       11.47        2.78     43.27 o
  -5   5  20     1461.17     1285.47    112.84 o
  -4   5  20       48.39       39.84     38.48 o
  -3   5  20      684.31      608.34     68.27 o
  -2   5  20       26.98       -5.04     30.71 o
  -1   5  20      138.48      141.04     35.13 o
   0   5  20        1.77      -14.71     15.27 o
   1   5  20       46.44       40.04     19.62 o
   2   5  20       90.37       83.70     21.47 o
   3   5  20      191.80      202.73     23.08 o
   4   5  20       33.56       24.60     19.91 o
   5   5  20      409.84      392.82     40.99 o
   6   5  20       52.31      146.95     47.33 o
  -6   6  20      127.98       91.16     45.64 o
  -5   6  20     1789.09     1816.51     85.25 o
  -4   6  20        5.32       14.86     36.24 o
  -3   6  20      361.99      400.07     68.70 o
  -2   6  20       99.69      106.18     33.08 o
  -1   6  20     1814.13     1827.33     70.54 o
   0   6  20        1.29      -16.35     16.35 o
   1   6  20     8243.82     8271.86    107.27 o
   2   6  20     1039.88     1020.63     40.05 o
   3   6  20     1076.51     1110.05     51.02 o
   4   6  20      149.05      158.57     25.90 o
   5   6  20     2422.69     2338.50     83.71 o
   6   6  20      611.53      836.74     72.13 o
  -6   7  20       24.88       74.57     49.02 o
  -5   7  20      843.59      792.58     92.23 o
  -4   7  20      316.07      296.09     63.22 o
  -3   7  20      826.50      790.13     52.60 o
  -2   7  20      442.97      430.65     42.64 o
  -1   7  20      632.70      689.81     71.99 o
   0   7  20       18.09        5.80     19.86 o
   1   7  20       29.66       11.97     21.82 o
   2   7  20        6.77      -11.08     20.39 o
   3   7  20      179.20      218.77     24.33 o
   4   7  20     1259.76     1278.65     46.76 o
   5   7  20      198.40      149.54     41.60 o
   6   7  20      101.35      134.84     61.69 o
  -6   8  20     1089.29      902.14    164.52 o
  -5   8  20      774.75      701.31     58.18 o
  -4   8  20       62.88       28.45     38.69 o
  -3   8  20     1282.23     1330.44     67.01 o
  -2   8  20      112.18       95.06     35.56 o
  -1   8  20     1848.06     2008.44     75.28 o
   0   8  20     1134.95     1111.37     40.76 o
   1   8  20     2155.62     2238.52     54.54 o
   2   8  20     4177.43     4069.54     69.28 o
   3   8  20      291.97      309.02     29.82 o
   4   8  20       23.41       29.96     25.14 o
   5   8  20      676.49      671.85     55.50 o
  -5   9  20      116.63       61.74     59.28 o
  -4   9  20      795.71      729.33     77.56 o
  -3   9  20      881.13      856.31     56.77 o
  -2   9  20      133.60      111.79     37.65 o
  -1   9  20      327.54      406.08     44.21 o
   0   9  20        2.37       -8.63     20.98 o
   1   9  20        2.66      -16.45     21.26 o
   2   9  20       17.89        5.49     23.48 o
   3   9  20       29.74        9.12     30.90 o
   4   9  20      191.81      174.11     29.62 o
   5   9  20       20.42       30.90     51.14 o
  -5  10  20      114.78       43.67     47.47 o
  -4  10  20       22.70       34.57     43.11 o
  -3  10  20      496.78      486.56     49.92 o
  -2  10  20     1027.14     1070.33     60.00 o
  -1  10  20     1046.27     1112.56     60.87 o
   0  10  20      310.26      284.66     26.34 o
   1  10  20      763.66      837.66     40.77 o
   2  10  20       28.45       29.78     24.82 o
   3  10  20     2067.57     2058.96     58.91 o
   4  10  20       34.43       -5.03     29.54 o
   5  10  20     1810.63     1705.50    115.74 o
  -5  11  20      309.47      275.57     61.79 o
  -4  11  20      664.40      641.19     82.37 o
  -3  11  20      162.18      186.41     57.03 o
  -2  11  20      139.41      108.81     39.52 o
  -1  11  20      178.91      169.39     36.98 o
   0  11  20     2247.99     2362.59     55.69 o
   1  11  20       97.92      112.33     24.78 o
   2  11  20     2463.76     2413.72     60.99 o
   3  11  20       32.02      -23.06     29.61 o
   4  11  20       20.40      -30.23     30.23 o
   5  11  20      122.68       63.85     88.33 o
  -4  12  20      335.44      200.15     68.44 o
  -3  12  20      415.82      412.71     52.24 o
  -2  12  20       52.84       40.60     40.16 o
  -1  12  20      336.96      337.50     69.18 o
   0  12  20      644.65      685.13     34.98 o
   1  12  20      357.70      342.42     40.76 o
   2  12  20      776.35      855.39     56.35 o
   3  12  20      530.55      560.10     54.34 o
   4  12  20        4.23      -17.44     37.01 o
  -4  13  20        6.91      -16.27     51.38 o
  -3  13  20      232.24      258.86     49.48 o
  -2  13  20       63.96      -14.03     47.78 o
  -1  13  20      194.95      150.12     40.26 o
   0  13  20      244.45      189.00     27.90 o
   1  13  20        2.31      -23.82     23.82 o
   2  13  20      278.38      291.52     33.58 o
   3  13  20      149.39       93.62     40.47 o
   4  13  20      129.75      109.85     41.28 o
  -3  14  20      825.69      826.27     64.00 o
  -2  14  20      265.63      258.09     58.54 o
  -1  14  20      955.18      907.08     86.04 o
   0  14  20      155.95      122.49     33.02 o
   1  14  20       42.26       19.17     25.47 o
   2  14  20        7.89      -29.43     29.43 o
   3  14  20     1611.87     1532.54     75.11 o
  -2  15  20      127.97       87.49     92.12 o
  -1  15  20       68.84       86.77     43.68 o
   0  15  20       46.51       -6.10     48.28 o
   1  15  20       41.16       24.90     29.88 o
   2  15  20        6.75      -17.50     29.67 o
  -1  16  20      291.55      474.78    144.60 o
   0  16  20        1.76       -2.31     34.22 o
   1  16  20      640.48      743.67     69.50 o
  -6   1  21        0.75       82.77     50.69 o
  -5   1  21     3444.99     3560.94    146.01 o
  -4   1  21      558.91      528.83     49.24 o
  -3   1  21      837.40      816.56     46.95 o
  -2   1  21      157.58      139.37     30.28 o
  -1   1  21     2705.90     2708.07     68.82 o
   0   1  21     1732.45     1785.24     36.84 o
   1   1  21     3432.41     3574.05     58.10 o
   2   1  21     5039.31     4708.86     73.47 o
   3   1  21      299.18      339.82     26.56 o
   4   1  21       12.06        4.02     18.91 o
   5   1  21     1060.61     1173.88     68.37 o
   6   1  21      382.34      362.78     61.89 o
  -6   2  21      179.12      169.64     53.38 o
  -5   2  21      222.66      307.61     85.10 o
  -4   2  21       12.72      -38.42     38.42 o
  -3   2  21      126.25      162.45     40.07 o
  -2   2  21      349.13      376.37     36.55 o
  -1   2  21       46.79       38.78     24.97 o
   0   2  21     3055.80     3090.07     48.95 o
   1   2  21       43.85       43.25     19.38 o
   2   2  21     1636.66     1523.57     44.85 o
   3   2  21      599.50      614.16     28.39 o
   4   2  21      120.25      131.44     20.70 o
   5   2  21        0.33      -23.46     34.01 o
   6   2  21       93.70      179.59     66.70 o
  -6   3  21       29.25       34.31     43.62 o
  -5   3  21      209.00      171.39     53.06 o
  -4   3  21      336.09      313.85     46.80 o
  -3   3  21       70.34        7.69     37.44 o
  -2   3  21     2870.86     3068.99     85.67 o
  -1   3  21     2718.11     2855.54     70.78 o
   0   3  21      199.22      196.41     18.37 o
   1   3  21      468.30      463.43     25.42 o
   2   3  21       17.88       18.19     20.65 o
   3   3  21      880.63      909.63     35.11 o
   4   3  21      433.56      421.94     24.53 o
   5   3  21     3198.51     3058.63     81.26 o
   6   3  21       20.55      111.38     70.46 o
  -6   4  21       89.47       59.08     44.99 o
  -5   4  21     1503.13     1621.23    150.46 o
  -4   4  21        0.82      -23.60     39.25 o
  -3   4  21      489.39      413.80     68.67 o
  -2   4  21     1249.12     1307.16     58.26 o
  -1   4  21      289.26      252.32     31.18 o
   0   4  21      108.94      119.40     17.47 o
   1   4  21      784.49      731.95     40.75 o
   2   4  21      932.08      906.88     36.46 o
   3   4  21       81.50       96.76     24.79 o
   4   4  21       65.16       55.69     21.52 o
   5   4  21      265.43      279.84     40.60 o
   6   4  21     1200.09     1341.42     97.07 o
  -6   5  21        0.17      -43.08     43.08 o
  -5   5  21      222.81      158.47     47.31 o
  -4   5  21       42.49       47.12     43.49 o
  -3   5  21     5975.90     6034.98    331.38 o
  -2   5  21      296.25      265.53     44.27 o
  -1   5  21      312.64      303.18     38.66 o
   0   5  21     1294.88     1275.56     40.37 o
   1   5  21     1292.55     1315.70     39.46 o
   2   5  21      144.33      179.98     23.86 o
   3   5  21     2762.95     2823.69     53.05 o
   4   5  21     1207.76     1189.19     56.20 o
   5   5  21      282.23      287.77     41.05 o
   6   5  21     1200.57     1199.76    119.65 o
  -6   6  21      416.21      255.77     52.96 o
  -5   6  21      450.62      492.69    100.48 o
  -4   6  21       39.36       28.08     42.70 o
  -3   6  21      207.02      171.47     38.75 o
  -2   6  21      139.59      103.56     35.83 o
  -1   6  21       92.79       88.65     34.04 o
   0   6  21      305.03      313.81     25.33 o
   1   6  21      506.96      500.16     29.61 o
   2   6  21     1065.27     1078.31     45.90 o
   3   6  21      149.47      156.50     24.26 o
   4   6  21       45.87       38.07     25.83 o
   5   6  21       51.89       57.54     36.68 o
  -5   7  21      767.23      653.76     88.14 o
  -4   7  21       85.27        0.10     38.93 o
  -3   7  21     2113.00     2156.30     79.86 o
  -2   7  21      590.28      648.16     48.60 o
  -1   7  21      917.27      955.62     55.24 o
   0   7  21      795.54      787.78     50.87 o
   1   7  21      399.08      358.74     28.49 o
   2   7  21        6.54       11.73     22.09 o
   3   7  21     1856.01     1943.00     49.58 o
   4   7  21     1180.06     1199.02     42.47 o
   5   7  21      588.66      676.67     72.35 o
  -5   8  21        3.40      -45.05     45.05 o
  -4   8  21      189.39      107.98     47.35 o
  -3   8  21       77.12       90.51     39.91 o
  -2   8  21       37.12      -10.97     34.23 o
  -1   8  21        1.38       -0.22     33.35 o
   0   8  21       38.36       41.40     25.71 o
   1   8  21      236.83      240.39     27.47 o
   2   8  21      259.60      231.14     30.91 o
   3   8  21      149.40      153.46     34.31 o
   4   8  21      214.14      214.92     29.09 o
   5   8  21       55.88      142.47     44.98 o
  -5   9  21      850.44      780.62     80.25 o
  -4   9  21      367.90      324.61     49.46 o
  -3   9  21      757.57      677.08     55.24 o
  -2   9  21     2215.73     2347.45     93.42 o
  -1   9  21     2488.83     2671.68    102.81 o
   0   9  21      161.46      117.95     25.93 o
   1   9  21     1675.87     1701.46     47.41 o
   2   9  21      118.80       93.06     25.83 o
   3   9  21      712.75      655.04     61.69 o
   4   9  21      213.32      159.33     32.79 o
   5   9  21      220.22      252.94     69.66 o
  -5  10  21      564.98      478.03     77.98 o
  -4  10  21      108.83       80.17     45.75 o
  -3  10  21      213.70      208.66     44.83 o
  -2  10  21      557.16      546.62     60.30 o
  -1  10  21      288.29      238.91     51.79 o
   0  10  21     1551.28     1649.71     51.59 o
   1  10  21      463.78      517.34     45.75 o
   2  10  21      498.92      516.68     40.08 o
   3  10  21      187.25      168.69     36.65 o
   4  10  21       93.94       27.42     36.31 o
  -4  11  21      197.43       59.80     46.68 o
  -3  11  21     2375.98     2237.88     86.92 o
  -2  11  21      122.19      108.88     44.10 o
  -1  11  21      851.61      881.66     70.97 o
   0  11  21     1376.27     1431.03     45.58 o
   1  11  21      663.72      684.28     64.74 o
   2  11  21      195.14      185.05     45.54 o
   3  11  21      640.66      625.12     62.72 o
   4  11  21       48.96      -20.17     32.53 o
  -4  12  21      237.94      228.03     51.91 o
  -3  12  21       73.69       62.58     44.85 o
  -2  12  21     1193.34     1130.11     66.17 o
  -1  12  21     1457.40     1497.01    125.79 o
   0  12  21      566.65      568.83     41.76 o
   1  12  21       56.35        8.63     27.14 o
   2  12  21       39.60       -5.90     29.38 o
   3  12  21      209.47      157.97     34.40 o
   4  12  21       33.64       -2.54     43.03 o
  -3  13  21       19.31        3.36     45.26 o
  -2  13  21       91.31       79.14     52.53 o
  -1  13  21      207.99      192.78     42.96 o
   0  13  21       10.94      -28.98     28.98 o
   1  13  21     1868.81     1834.41     52.97 o
   2  13  21      635.69      711.09     48.43 o
   3  13  21      104.57       64.16     35.64 o
  -2  14  21       64.76       74.98     54.23 o
  -1  14  21       34.87       32.74     42.60 o
   0  14  21        4.43      -17.35     29.78 o
   1  14  21        9.76      -29.22     29.22 o
   2  14  21       52.03       26.91     30.09 o
  -2  15  21       24.49       15.69     74.45 o
  -1  15  21     1051.99     1246.28     91.91 o
   0  15  21       75.25       39.61     35.06 o
   1  15  21      684.34      802.86     47.83 o
  -6   0  22        7.34      -69.80     69.80 o
  -5   0  22       15.44       21.48     75.05 o
  -4   0  22     1588.03     1713.80    190.15 o
  -3   0  22     3039.85     3309.35    124.02 o
  -2   0  22     6275.16     6482.54    180.92 o
  -1   0  22      100.26      105.62     61.84 o
   0   0  22     1807.21     1845.27     53.63 o
   1   0  22       31.72       35.82     29.09 o
   2   0  22      874.70      892.89     47.09 o
   3   0  22     1696.05     1658.68     66.82 o
   4   0  22       57.15        5.92     29.00 o
   5   0  22       54.45       11.40     51.16 o
   6   0  22      723.40      752.57    148.54 o
  -6   1  22      223.43      155.61     57.55 o
  -5   1  22       21.36       27.19     53.55 o
  -4   1  22       10.18       55.71     41.35 o
  -3   1  22      718.70      706.25     47.16 o
  -2   1  22      357.15      330.57     39.60 o
  -1   1  22     2555.09     2691.38     70.23 o
   0   1  22      145.08      121.14     20.30 o
   1   1  22        3.37      -17.78     19.40 o
   2   1  22       56.08       44.35     22.00 o
   3   1  22       67.69       72.72     28.18 o
   4   1  22      200.10      179.38     22.68 o
   5   1  22       91.76      115.67     37.74 o
   6   1  22        0.10      -35.87     76.60 o
  -6   2  22      767.84      740.78    101.52 o
  -5   2  22      360.44      257.58     64.18 o
  -4   2  22       65.11       60.20     42.36 o
  -3   2  22     1687.85     1743.89     81.23 o
  -2   2  22       57.35        2.02     28.48 o
  -1   2  22     2436.57     2418.19     67.80 o
   0   2  22      804.83      827.52     44.74 o
   1   2  22     1106.51     1113.79     35.39 o
   2   2  22      623.35      641.00     30.29 o
   3   2  22      332.38      324.85     25.82 o
   4   2  22     4401.07     4362.37     62.34 o
   5   2  22       11.06      -33.04     35.31 o
   6   2  22      254.72      227.64     88.01 o
  -6   3  22       66.20       78.18     46.70 o
  -5   3  22      515.89      434.53     54.39 o
  -4   3  22       21.80        9.65     48.78 o
  -3   3  22        1.34       17.79     38.40 o
  -2   3  22      371.81      347.77     83.80 o
  -1   3  22       28.15       10.90     26.66 o
   0   3  22      476.21      477.78     25.85 o
   1   3  22       96.95       96.40     24.47 o
   2   3  22     1075.17     1000.18     35.05 o
   3   3  22        0.71      -20.65     21.35 o
   4   3  22      319.17      329.35     24.88 o
   5   3  22        0.22      -17.02     52.70 o
   6   3  22      421.42      293.62    120.68 o
  -6   4  22       96.27       26.98     45.64 o
  -5   4  22     1387.72     1332.23    154.11 o
  -4   4  22      659.18      685.20     60.23 o
  -3   4  22     1131.36     1132.57     66.32 o
  -2   4  22     1519.60     1648.55    115.45 o
  -1   4  22     1061.52     1133.83     57.22 o
   0   4  22     2324.16     2508.06     67.61 o
   1   4  22      845.04      850.49     41.08 o
   2   4  22     1804.23     1888.34     47.82 o
   3   4  22      131.04       85.57     23.13 o
   4   4  22      575.81      622.36     32.72 o
   5   4  22       53.40       14.91     37.32 o
  -5   5  22      201.76       95.74     70.80 o
  -4   5  22        7.57      -34.37     49.62 o
  -3   5  22      182.15       93.15     38.33 o
  -2   5  22      238.97      287.09     41.44 o
  -1   5  22      138.34       90.82     35.74 o
   0   5  22      593.38      603.86     32.09 o
   1   5  22      171.00      174.08     23.76 o
   2   5  22      104.94       79.47     25.04 o
   3   5  22       64.27       66.14     23.40 o
   4   5  22       28.80       28.26     25.97 o
   5   5  22       28.41      -19.42     54.19 o
  -5   6  22     1039.80      902.48     88.30 o
  -4   6  22     2533.25     2598.01    206.79 o
  -3   6  22     1065.78      968.84     60.23 o
  -2   6  22      403.25      376.43     48.12 o
  -1   6  22      162.47      190.69     39.80 o
   0   6  22     1892.62     2036.36     59.14 o
   1   6  22      166.09      162.00     26.65 o
   2   6  22     2689.47     2658.26     54.38 o
   3   6  22      303.19      306.33     28.59 o
   4   6  22      207.89      205.51     29.94 o
   5   6  22        1.75       16.16     43.50 o
  -5   7  22      281.35      214.52     53.56 o
  -4   7  22      187.17      108.24     47.89 o
  -3   7  22       79.10       67.33     39.88 o
  -2   7  22      153.53      141.28     39.63 o
  -1   7  22     2753.05     2983.79     90.56 o
   0   7  22      108.48      111.85     27.20 o
   1   7  22       35.70        0.10     23.85 o
   2   7  22        0.68       -3.61     23.93 o
   3   7  22       50.27       21.34     25.41 o
   4   7  22      686.12      750.04     40.16 o
   5   7  22       51.02       33.40     63.92 o
  -5   8  22     1788.29     1770.47    112.44 o
  -4   8  22        8.66      -41.06     41.06 o
  -3   8  22       74.96       -6.30     66.22 o
  -2   8  22       17.86      -36.44     36.44 o
  -1   8  22     2310.93     2444.85     85.44 o
   0   8  22       21.91       -8.80     23.33 o
   1   8  22     2661.06     2740.42     61.41 o
   2   8  22      632.24      628.67     34.11 o
   3   8  22      203.83      210.42     41.47 o
   4   8  22     1565.56     1545.89     52.81 o
   5   8  22      450.31      464.79     63.80 o
  -5   9  22        1.91      -59.52     59.52 o
  -4   9  22      202.05      146.41     47.75 o
  -3   9  22      159.05       33.53     42.15 o
  -2   9  22        4.72        8.98     37.94 o
  -1   9  22      951.17      928.73     69.37 o
   0   9  22      651.58      679.21     45.03 o
   1   9  22      177.23      174.64     26.10 o
   2   9  22      217.51      224.91     28.95 o
   3   9  22       11.58      -29.86     29.86 o
   4   9  22      668.76      687.47     97.38 o
  -4  10  22      549.75      343.11     53.36 o
  -3  10  22      406.40      296.74     53.54 o
  -2  10  22     1553.18     1622.07     87.64 o
  -1  10  22     1073.16     1072.87     83.52 o
   0  10  22      536.17      615.23     40.69 o
   1  10  22      127.54       75.36     25.64 o
   2  10  22      732.33      716.23     47.83 o
   3  10  22      369.77      415.07     61.11 o
   4  10  22      378.24      349.57     63.93 o
  -4  11  22      123.60       41.35     47.56 o
  -3  11  22       61.05       67.25     45.66 o
  -2  11  22       10.84      -11.21     40.15 o
  -1  11  22       49.53       32.13     50.09 o
   0  11  22        9.77       -6.44     28.34 o
   1  11  22     2516.64     2518.41     60.29 o
   2  11  22      262.75      188.47     32.69 o
   3  11  22       18.91      -31.36     31.58 o
   4  11  22       19.73      -24.63     33.49 o
  -3  12  22     1596.48     1567.23     79.18 o
  -2  12  22       27.22      -36.99     49.57 o
  -1  12  22      222.71      157.03     55.43 o
   0  12  22     1251.51     1282.52     52.50 o
   1  12  22      223.57      200.15     35.74 o
   2  12  22      361.13      397.36     36.73 o
   3  12  22      813.72      788.92     72.07 o
  -3  13  22        4.54      -26.17     55.58 o
  -2  13  22      227.28      217.79     58.84 o
  -1  13  22      206.25      199.26     48.92 o
   0  13  22       12.19       25.48     30.66 o
   1  13  22      315.11      317.90     38.61 o
   2  13  22      456.01      476.93     46.40 o
  -2  14  22     1154.57     1078.79    129.02 o
  -1  14  22      120.58      266.47     58.81 o
   0  14  22      414.17      470.24     63.02 o
   1  14  22      360.58      323.55     40.51 o
   2  14  22       18.97        7.58     72.09 o
  -5   1  23        8.78       -6.22     58.71 o
  -4   1  23     1430.27     1335.87     72.09 o
  -3   1  23      130.67       67.90     41.39 o
  -2   1  23       58.29       27.21     30.38 o
  -1   1  23      692.78      684.26     46.38 o
   0   1  23     1321.74     1293.56     43.25 o
   1   1  23       39.77       38.15     21.45 o
   2   1  23     3216.24     3299.17     60.57 o
   3   1  23        5.48       -5.65     26.85 o
   4   1  23       71.59       70.95     22.50 o
   5   1  23      124.55       83.95     39.37 o
  -5   2  23      355.73      315.25     52.75 o
  -4   2  23      218.21      171.16     75.90 o
  -3   2  23      158.10      110.25     46.35 o
  -2   2  23        4.06      -14.71     30.11 o
  -1   2  23       52.10       69.79     29.72 o
   0   2  23     1083.31     1066.16     43.02 o
   1   2  23       96.43       53.58     22.39 o
   2   2  23      213.35      193.66     25.47 o
   3   2  23      580.96      585.31     36.13 o
   4   2  23      277.93      347.77     31.64 o
   5   2  23        4.78       10.02     56.08 o
  -5   3  23     1139.20     1058.10    175.73 o
  -4   3  23      319.35      280.60     51.21 o
  -3   3  23      179.71      143.32     44.56 o
  -2   3  23     3193.83     3464.02    122.18 o
  -1   3  23       11.43        9.89     27.77 o
   0   3  23     5994.80     6466.27     87.84 o
   1   3  23      520.54      515.00     29.20 o
   2   3  23      442.07      471.16     41.35 o
   3   3  23      764.57      785.18     33.08 o
   4   3  23     3157.00     3298.81     55.16 o
   5   3  23       99.31       41.16     38.99 o
  -5   4  23        3.68       -5.00     46.62 o
  -4   4  23        0.21        9.62     43.95 o
  -3   4  23      342.37      283.84     60.42 o
  -2   4  23      176.76      124.95     40.53 o
  -1   4  23       55.76       49.70     35.55 o
   0   4  23      606.44      657.24     38.43 o
   1   4  23     1250.47     1237.48     40.11 o
   2   4  23      134.35      121.63     26.34 o
   3   4  23       32.54       -5.38     23.35 o
   4   4  23       37.27       49.77     22.74 o
   5   4  23        1.27       13.51     49.16 o
  -5   5  23       82.54       51.15     49.12 o
  -4   5  23      486.55      453.32     57.30 o
  -3   5  23       11.22       20.69     43.82 o
  -2   5  23     1584.75     1613.91    146.52 o
  -1   5  23       38.12       49.15     37.13 o
   0   5  23       27.74        5.45     24.99 o
   1   5  23      855.56      792.73     33.55 o
   2   5  23      350.32      316.79     30.07 o
   3   5  23       12.91      -24.59     24.59 o
   4   5  23      621.93      674.58     36.46 o
   5   5  23      228.79      257.91     72.98 o
  -5   6  23      356.98      376.45     67.44 o
  -4   6  23        5.03       -0.71     46.24 o
  -3   6  23      126.03      114.19     58.13 o
  -2   6  23      614.27      623.61     52.19 o
  -1   6  23       40.07       13.01     36.91 o
   0   6  23       22.88      -15.70     35.95 o
   1   6  23      146.54       76.94     42.52 o
   2   6  23       16.98      -11.79     24.97 o
   3   6  23      273.97      230.65     28.75 o
   4   6  23        1.03       15.95     39.16 o
   5   6  23        0.74        8.33     43.69 o
  -5   7  23        2.22      -39.75     48.51 o
  -4   7  23       33.27       -9.83     46.26 o
  -3   7  23      960.94      995.64     63.02 o
  -2   7  23     1089.76     1207.11     64.92 o
  -1   7  23        4.71      -33.91     37.32 o
   0   7  23      223.52      228.80     42.21 o
   1   7  23      264.09      245.33     35.38 o
   2   7  23     2489.97     2465.47     57.46 o
   3   7  23       84.24       76.91     27.57 o
   4   7  23     4354.82     4339.46     81.43 o
  -4   8  23       51.26       46.66     51.56 o
  -3   8  23       14.65       47.28     42.92 o
  -2   8  23      310.97      276.60     46.13 o
  -1   8  23      686.55      717.93     55.41 o
   0   8  23       40.13        3.64     38.35 o
   1   8  23      178.95      168.33     28.26 o
   2   8  23      188.47      138.90     28.32 o
   3   8  23      240.77      259.94     53.61 o
   4   8  23      513.87      520.30     72.62 o
  -4   9  23       16.53      -44.73     44.73 o
  -3   9  23       89.15       65.10     44.07 o
  -2   9  23     1034.82     1003.15     63.52 o
  -1   9  23      261.08      237.44     54.03 o
   0   9  23     2233.02     2389.41     70.94 o
   1   9  23     1631.18     1654.09     50.65 o
   2   9  23     1066.09     1056.33     71.45 o
   3   9  23       22.45      -12.63     31.39 o
   4   9  23     1096.30     1149.60     93.53 o
  -4  10  23       14.81       -2.08     46.09 o
  -3  10  23      281.46      219.25     48.68 o
  -2  10  23      494.69      479.04     52.97 o
  -1  10  23       27.31       15.00     49.14 o
   0  10  23      958.95     1006.79     49.53 o
   1  10  23      105.37      116.94     26.55 o
   2  10  23        0.00      -26.85     26.85 o
   3  10  23      547.50      495.42     42.84 o
   4  10  23      170.98      124.81     87.47 o
  -3  11  23       22.19      -11.97     44.46 o
  -2  11  23      258.66      268.36     49.15 o
  -1  11  23       79.15       71.20     56.63 o
   0  11  23      336.31      286.74     89.57 o
   1  11  23     1709.51     1661.46     68.06 o
   2  11  23     1062.78      978.69     61.08 o
   3  11  23       85.81       92.01     46.97 o
  -3  12  23        1.55       40.92     64.14 o
  -2  12  23       58.13       29.85     52.96 o
  -1  12  23      136.59      124.20     91.67 o
   0  12  23       27.73       11.43     37.61 o
   1  12  23      232.21      193.89     31.26 o
   2  12  23      294.68      284.40     36.10 o
  -2  13  23      397.65      397.41    216.19 o
  -1  13  23      609.94      819.06    181.35 o
   0  13  23      974.41     1151.22    112.21 o
   1  13  23        5.76       24.32     32.26 o
   2  13  23     1347.61     1580.31    100.48 o
   0  14  23       12.99       -8.93     52.07 o
  -5   0  24      410.62      458.66    101.94 o
  -4   0  24       22.96       99.08     84.34 o
  -3   0  24      134.02      138.16     51.74 o
  -2   0  24     7963.56     8606.14    332.50 o
  -1   0  24       14.92       -2.30     61.64 o
   0   0  24      186.58      142.74     43.16 o
   1   0  24       18.82       20.93     35.09 o
   2   0  24     1695.84     1614.67     86.23 o
   3   0  24      132.77       66.27     37.91 o
   4   0  24     1578.12     1597.82    101.96 o
   5   0  24      377.56      274.50     62.15 o
  -5   1  24       39.48      132.26     62.60 o
  -4   1  24      409.18      331.21     73.46 o
  -3   1  24     2766.77     2921.29    103.14 o
  -2   1  24       11.35      -12.63     31.56 o
  -1   1  24      383.48      388.01     41.33 o
   0   1  24        2.03      -10.97     30.81 o
   1   1  24      742.76      699.60     32.29 o
   2   1  24      197.76      212.09     27.18 o
   3   1  24        7.24       21.72     26.28 o
   4   1  24      315.94      288.53     29.85 o
   5   1  24     1193.05     1384.37     96.04 o
  -5   2  24        9.59       24.32     61.22 o
  -4   2  24      732.99      748.50     64.17 o
  -3   2  24       83.99      127.52     45.32 o
  -2   2  24      571.18      615.33     57.96 o
  -1   2  24     1141.99     1128.56     57.11 o
   0   2  24     1543.21     1617.56     60.56 o
   1   2  24      850.56      801.80     33.86 o
   2   2  24      365.96      347.76     28.96 o
   3   2  24      374.48      313.68     28.09 o
   4   2  24      495.13      493.72     28.60 o
   5   2  24     1413.55     1353.49     94.85 o
  -5   3  24       53.74        4.54     49.31 o
  -4   3  24      165.92      122.56     50.53 o
  -3   3  24      133.94      172.42     47.45 o
  -2   3  24       25.47       23.82     41.22 o
  -1   3  24       78.94       85.37     39.06 o
   0   3  24      420.42      494.59     40.03 o
   1   3  24     1132.50     1050.04     42.49 o
   2   3  24       42.16       24.14     25.64 o
   3   3  24       60.50       22.68     24.58 o
   4   3  24       67.16       67.20     23.87 o
   5   3  24      135.72      157.29     60.03 o
  -5   4  24       82.36       16.33     50.08 o
  -4   4  24     1190.86     1178.44     75.46 o
  -3   4  24      846.38      963.21     68.69 o
  -2   4  24      386.32      387.99     51.44 o
  -1   4  24      453.39      460.53     47.84 o
   0   4  24      876.13      830.01     51.79 o
   1   4  24      322.92      233.32     26.97 o
   2   4  24      583.25      597.86     34.45 o
   3   4  24      200.61      197.10     27.13 o
   4   4  24      517.87      613.86     30.82 o
   5   4  24       11.69        5.83     42.31 o
  -5   5  24      147.80      111.00     52.14 o
  -4   5  24       54.94       34.89     49.30 o
  -3   5  24      260.71      284.46     52.49 o
  -2   5  24      209.20      242.76     50.79 o
  -1   5  24      368.25      386.37     46.90 o
   0   5  24      288.89      311.97     54.42 o
   1   5  24      535.65      541.81     32.48 o
   2   5  24       86.02       84.49     27.38 o
   3   5  24      746.70      715.49     53.40 o
   4   5  24        3.31      -12.04     28.25 o
  -4   6  24      888.20      826.85     94.91 o
  -3   6  24     1621.44     1598.08    111.47 o
  -2   6  24     1384.63     1407.40     69.59 o
  -1   6  24      174.48      293.54     61.17 o
   0   6  24      824.46      767.34     57.35 o
   1   6  24      162.84      136.97     27.63 o
   2   6  24     1956.71     1870.24     52.72 o
   3   6  24       41.13        6.94     27.27 o
   4   6  24      730.72      717.45     40.43 o
  -4   7  24        0.28        1.62     50.61 o
  -3   7  24        3.89       12.94     46.89 o
  -2   7  24      320.08      306.68     47.56 o
  -1   7  24      227.01      185.29     44.61 o
   0   7  24      356.46      356.75     48.06 o
   1   7  24      189.66      127.14     27.71 o
   2   7  24      237.46      193.91     29.48 o
   3   7  24       13.53      -30.35     30.35 o
   4   7  24      261.96      316.28     45.25 o
  -4   8  24     2913.55     2965.55    217.59 o
  -3   8  24       15.65      -24.95     42.21 o
  -2   8  24      163.62      172.60     45.79 o
  -1   8  24      445.26      383.01     58.64 o
   0   8  24     4053.71     4272.73    227.16 o
   1   8  24       68.65       53.65     26.95 o
   2   8  24      381.20      327.02     31.60 o
   3   8  24      611.53      584.50     73.79 o
   4   8  24        7.58      -19.22     34.09 o
  -4   9  24      694.82      648.87    116.77 o
  -3   9  24      634.32      658.68     60.62 o
  -2   9  24      131.51      188.10     46.97 o
  -1   9  24        7.76      -10.36     48.94 o
   0   9  24       73.96      110.85     79.59 o
   1   9  24      162.73      119.47     26.37 o
   2   9  24      364.74      326.50     48.10 o
   3   9  24        7.63      -32.10     32.10 o
  -3  10  24       64.53      -22.05     45.22 o
  -2  10  24      214.72      179.93     48.13 o
  -1  10  24      102.91      106.54     54.98 o
   0  10  24      774.36      795.22     71.48 o
   1  10  24      652.48      679.61     41.40 o
   2  10  24      689.22      673.75     78.31 o
   3  10  24      429.22      389.70     66.10 o
  -3  11  24      411.89      256.18     93.54 o
  -2  11  24       68.35       46.34     55.42 o
  -1  11  24        2.79       26.66     86.54 o
   0  11  24      163.54      142.31     40.79 o
   1  11  24     1742.16     1691.85     56.68 o
   2  11  24      186.93      181.03     35.24 o
  -2  12  24     1367.40     1078.86    319.35 o
  -1  12  24      111.27       27.45     61.68 o
   0  12  24      237.04      170.03     82.69 o
   1  12  24      178.44      139.32     32.81 o
   2  12  24      372.76      194.83     53.63 o
   0  13  24       86.44       36.65     77.39 o
  -5   1  25       64.89       22.32     62.60 o
  -4   1  25      461.08      440.07     74.17 o
  -3   1  25      816.02      891.51     66.23 o
  -2   1  25      348.70      349.82     59.65 o
  -1   1  25       91.03       72.19     36.35 o
   0   1  25      981.75      946.99     64.97 o
   1   1  25     2397.79     2335.63     54.88 o
   2   1  25        4.69       -0.60     25.72 o
   3   1  25     1516.86     1576.79     50.29 o
   4   1  25       11.37       -4.99     23.48 o
  -4   2  25       98.63       74.59     49.27 o
  -3   2  25      216.47      216.00     50.20 o
  -2   2  25      996.75      949.01     89.04 o
  -1   2  25       17.61        6.55     34.38 o
   0   2  25       21.39      -28.91     49.49 o
   1   2  25     1309.43     1271.38     42.43 o
   2   2  25        8.48       -5.45     34.80 o
   3   2  25      797.93      837.49     35.99 o
   4   2  25       47.93       40.80     24.28 o
  -4   3  25     1075.39     1200.18    140.94 o
  -3   3  25      476.45      451.88     56.60 o
  -2   3  25       77.18       76.86     44.20 o
  -1   3  25     2056.04     2029.22    105.29 o
   0   3  25       95.66       16.88     34.97 o
   1   3  25      952.40      964.76     36.99 o
   2   3  25      320.93      295.29     31.30 o
   3   3  25       43.18       -6.66     25.41 o
   4   3  25      276.02      272.68     27.21 o
  -4   4  25      494.27      535.02     77.68 o
  -3   4  25      110.67      135.85     59.03 o
  -2   4  25      733.78      635.32     61.20 o
  -1   4  25       21.81       -7.84     38.75 o
   0   4  25       14.49      -21.76     62.31 o
   1   4  25       58.95       29.90     24.59 o
   2   4  25      736.17      685.01     37.07 o
   3   4  25      697.68      687.07     40.68 o
   4   4  25       56.39       38.83     27.67 o
  -4   5  25      355.47      177.65     54.09 o
  -3   5  25       32.90       50.90     48.15 o
  -2   5  25     2071.80     2255.93    186.32 o
  -1   5  25      102.30       53.25     41.06 o
   0   5  25      770.04      711.66     58.09 o
   1   5  25      261.13      264.25     29.81 o
   2   5  25      236.91      198.08     31.77 o
   3   5  25     3420.97     3417.54     66.06 o
   4   5  25       14.04       -2.50     31.76 o
  -4   6  25       82.94        2.12     50.64 o
  -3   6  25       38.40       36.31     48.16 o
  -2   6  25      160.02      178.82     53.29 o
  -1   6  25       21.39      -33.52     39.53 o
   0   6  25      535.15      512.46     55.29 o
   1   6  25      310.61      286.41     30.08 o
   2   6  25       82.12       35.88     33.20 o
   3   6  25      208.21      184.60     30.64 o
   4   6  25       14.39        2.21     32.26 o
  -4   7  25      159.19       71.81     54.92 o
  -3   7  25      405.00      445.01     61.77 o
  -2   7  25     1089.85     1048.74     65.68 o
  -1   7  25     2260.93     2389.29    113.01 o
   0   7  25      437.76      375.03     50.65 o
   1   7  25      571.74      554.81     34.44 o
   2   7  25        5.26      -32.09     32.09 o
   3   7  25      135.94       79.90     31.02 o
  -3   8  25       17.22      -11.42     51.65 o
  -2   8  25        3.94      -22.19     41.97 o
  -1   8  25      126.36       78.30     52.98 o
   0   8  25      272.70      290.70     50.28 o
   1   8  25        0.08      -35.47     35.47 o
   2   8  25       17.53      -27.67     27.67 o
   3   8  25        2.32      -14.87     31.04 o
  -3   9  25       10.66       -2.84     46.76 o
  -2   9  25      418.37      391.38     53.35 o
  -1   9  25     1595.20     1562.97     89.40 o
   0   9  25      109.30       78.15     49.24 o
   1   9  25       30.68      -26.57     29.83 o
   2   9  25      256.59      238.36     32.07 o
   3   9  25       24.51       12.23     35.54 o
  -2  10  25      533.70      500.30     69.69 o
  -1  10  25       14.60       10.80     53.13 o
   0  10  25       13.90       50.46     39.43 o
   1  10  25      761.83      814.71     44.54 o
   2  10  25        1.43      -25.66     29.75 o
  -1  11  25       44.05      -49.97     58.31 o
   0  11  25     1002.64     1193.74     65.39 o
   1  11  25      935.89      962.83     58.10 o
  -4   0  26      456.75      514.39    114.32 o
  -3   0  26     2794.23     3522.69    218.09 o
  -2   0  26       72.66       53.54     51.92 o
  -1   0  26     4379.55     4808.26    252.08 o
   0   0  26        2.80       26.04     71.11 o
   1   0  26       26.45      -24.18     35.82 o
   2   0  26      901.97      851.18     53.75 o
   3   0  26     3930.54     3905.67    101.99 o
   4   0  26       71.94       49.00     35.86 o
  -4   1  26       11.77       -7.12     65.85 o
  -3   1  26       32.38       -3.91     46.32 o
  -2   1  26       38.92       51.63     45.19 o
  -1   1  26      272.48      222.41     43.55 o
   0   1  26      672.15      716.09    113.29 o
   1   1  26      198.26      137.32     27.81 o
   2   1  26       71.38       45.36     28.70 o
   3   1  26       21.20       -7.03     28.58 o
   4   1  26       44.72       59.20     25.12 o
  -4   2  26       34.47       63.98     68.24 o
  -3   2  26       18.60      -19.76     47.03 o
  -2   2  26       23.85       21.47     44.24 o
  -1   2  26     1250.02     1267.98     76.89 o
   0   2  26       22.85       35.61     40.30 o
   1   2  26      724.52      688.58     34.05 o
   2   2  26      247.25      155.24     30.21 o
   3   2  26      695.28      650.30     35.64 o
   4   2  26        2.81      -24.40     24.40 o
  -4   3  26      188.93      125.80     53.52 o
  -3   3  26      150.34      163.76     67.61 o
  -2   3  26       90.74      138.81     58.67 o
  -1   3  26       55.65       76.05     49.05 o
   0   3  26       56.65      -51.11     51.67 o
   1   3  26      131.59       94.64     32.32 o
   2   3  26       38.52      -21.81     31.35 o
   3   3  26      414.76      346.50     38.39 o
   4   3  26       72.47       24.74     40.83 o
  -4   4  26     1436.08     1499.07     86.29 o
  -3   4  26      515.78      467.87     65.64 o
  -2   4  26       89.52       17.31     46.36 o
  -1   4  26      834.46      920.87     70.25 o
   0   4  26       89.41      121.53     46.70 o
   1   4  26     2717.27     2828.48     63.92 o
   2   4  26        1.12      -37.01     37.01 o
   3   4  26     1223.84     1180.23     42.96 o
   4   4  26      453.97      542.52    120.15 o
  -4   5  26      160.73       57.22     81.60 o
  -3   5  26       48.19       50.29     50.58 o
  -2   5  26      526.29      548.44     62.60 o
  -1   5  26      190.43       96.74     52.89 o
   0   5  26       75.61      -21.12     43.11 o
   1   5  26      130.61      111.68     32.97 o
   2   5  26        1.89      -29.75     29.75 o
   3   5  26       90.78       72.10     35.42 o
  -3   6  26     2448.88     2614.32    142.49 o
  -2   6  26      165.02      211.32     54.56 o
  -1   6  26      660.73      682.32     67.90 o
   0   6  26      989.70     1046.56     68.70 o
   1   6  26     1602.51     1601.16     72.38 o
   2   6  26      530.08      455.48     34.85 o
   3   6  26      738.63      699.72     39.87 o
  -3   7  26       50.35        8.97     53.52 o
  -2   7  26       80.50       71.69     50.99 o
  -1   7  26      117.56       44.10     58.84 o
   0   7  26      324.79      293.63     52.12 o
   1   7  26      112.67       87.52     34.61 o
   2   7  26       20.45       -1.53     35.92 o
   3   7  26       63.96       -6.15     31.80 o
  -3   8  26       22.15        7.93     88.62 o
  -2   8  26       51.04       37.51     46.94 o
  -1   8  26       62.66      -47.80     51.08 o
   0   8  26       67.97       20.84     56.97 o
   1   8  26      382.60      365.97     51.13 o
   2   8  26       39.49       15.80     29.27 o
  -2   9  26       12.78       -0.97     68.28 o
  -1   9  26      134.56       33.89     91.85 o
   0   9  26      261.81      251.97     53.55 o
   1   9  26       66.88       41.88     32.20 o
   2   9  26        1.01      -21.08     29.95 o
  -1  10  26      536.23      471.76     79.19 o
   0  10  26       20.97      -18.73     40.43 o
   1  10  26     2234.47     2334.67     62.87 o
  -3   1  27       95.41      136.09     70.13 o
  -2   1  27       33.84       39.10     47.46 o
  -1   1  27      220.56      188.07     44.64 o
   0   1  27       29.89       26.41     55.55 o
   1   1  27     1155.74     1100.96     42.15 o
   2   1  27      641.73      597.27     36.96 o
   3   1  27       81.35       27.82     28.11 o
  -3   2  27        1.43       17.62     50.30 o
  -2   2  27       59.58       23.74     49.05 o
  -1   2  27        0.79       33.08     49.43 o
   0   2  27       52.72       69.61     56.13 o
   1   2  27       16.01       18.27     31.05 o
   2   2  27       73.32       88.87     30.43 o
   3   2  27      302.26      247.23     31.92 o
  -3   3  27     2726.77     3038.76    149.82 o
  -2   3  27       34.70       83.98     50.35 o
  -1   3  27       82.85      103.25     61.65 o
   0   3  27       99.85       40.17     50.82 o
   1   3  27     2079.66     2180.30     63.43 o
   2   3  27        7.89      -28.52     28.52 o
   3   3  27      185.76      146.40     37.08 o
  -3   4  27      281.71      241.01     56.52 o
  -2   4  27       52.29       56.45     51.39 o
  -1   4  27     1624.24     1640.86    107.38 o
   0   4  27       11.72      -27.73     67.91 o
   1   4  27      155.08      144.21     34.89 o
   2   4  27      180.67      122.64     33.70 o
   3   4  27     1111.02     1181.07     59.12 o
  -3   5  27      664.07      659.59     69.75 o
  -2   5  27      487.08      500.44     63.16 o
  -1   5  27     2310.99     2198.63    176.12 o
   0   5  27      456.60      457.05     56.31 o
   1   5  27      294.97      286.42     55.42 o
   2   5  27      316.49      215.82     41.97 o
   3   5  27     1466.08     1345.28     84.54 o
  -2   6  27       29.77       45.32     52.88 o
  -1   6  27       71.23       98.25     64.55 o
   0   6  27        4.39      -51.10     51.10 o
   1   6  27       96.62       65.85     34.24 o
   2   6  27        0.39      -28.75     28.75 o
  -2   7  27       47.19      -27.23     51.57 o
  -1   7  27      882.08      728.04     73.35 o
   0   7  27     1081.32     1117.37     99.23 o
   1   7  27      240.03      195.25     38.87 o
   2   7  27       59.43      -17.60     30.27 o
  -1   8  27      353.29      272.97     73.10 o
   0   8  27       68.91       55.22     49.00 o
   1   8  27      103.25       23.04     31.84 o
   0   9  27      254.34      266.27     62.99 o
  -3   0  28       16.28      188.40    107.41 o
  -2   0  28     1520.52     1507.87    154.56 o
  -1   0  28      295.59      139.29     84.71 o
   0   0  28     1490.69     1534.46    144.93 o
   1   0  28      187.79      169.46     61.38 o
   2   0  28      159.23      168.25     47.28 o
  -3   1  28      264.71      154.73     75.36 o
  -2   1  28      207.32      216.71     57.02 o
  -1   1  28       55.54       54.42     60.78 o
   0   1  28      593.33      607.77     77.72 o
   1   1  28       43.24       48.93     41.18 o
   2   1  28       26.17      -23.39     31.88 o
  -2   2  28       34.99       83.94     62.28 o
  -1   2  28      361.03      299.60     72.47 o
   0   2  28     1051.07     1133.79    129.75 o
   1   2  28      117.99      106.59     42.52 o
   2   2  28      979.89      970.66     42.99 o
  -2   3  28       50.85       35.97     52.51 o
  -1   3  28      919.00      722.66     86.16 o
   0   3  28        9.83        5.84     78.83 o
   1   3  28        6.58       13.01     45.63 o
   2   3  28        0.00      -29.95     29.95 o
  -2   4  28      366.33      308.82     69.70 o
  -1   4  28       77.25       78.69     83.92 o
   0   4  28      998.07      944.68     79.98 o
   1   4  28        3.61      -56.02     68.00 o
   2   4  28      556.31      515.69     44.39 o
  -2   5  28      170.94      210.77     59.06 o
  -1   5  28       17.85      169.21     86.41 o
   0   5  28      229.27      200.25     59.29 o
   1   5  28       76.28       73.13     64.03 o
   2   5  28      332.36      266.00     39.32 o
  -1   6  28      212.55      144.71     86.34 o
   0   6  28      151.07      100.22     95.65 o
   1   6  28       72.88       40.78     73.87 o
   0   7  28      705.86      624.93     73.32 o
  -1   1  29       30.41        1.29     83.20 o
   0   1  29      370.18      392.85    109.56 o
   1   1  29       50.77       98.11     44.53 o
  -1   2  29      254.27      251.71     92.90 o
   0   2  29       38.81      127.59     90.86 o
   1   2  29        8.21       26.53     43.22 o
  -1   3  29       53.78       74.07     88.35 o
   0   3  29      843.65      992.75    127.70 o
   1   3  29      276.21      251.13     73.96 o
   0   4  29      805.15      694.20     90.24 o
 
